# Supplementary material for: Human cytomegalovirus: pathogenesis, prevention, and treatment
Source: Mol Biomed. 2024 Nov 25;5:61. doi: 10.1186/s43556-024-00226-7 (PMC11589059; doi:10.1186/s43556-024-00226-7)
Supplement: Supplementary file 4 — Supplementary Material 4. [file 43556_2024_226_MOESM4_ESM.txt]

>8TCO_3|Chain C|Envelope glycoprotein O|Human betaherpesvirus 5 (10359)
MGRKEMMVRDVPKMVFLISISFLLVSFINCKVMSKALYNRPWRGLVLSKIGKYKLDQLKLEILRQLETTISTKYNVSKQPVKNLTMNMTEFPQYYILAGPIQNYSITYLWFDFYSTQLRKPAKYVYSQYNHTAKTITFRPPPCGTVPSMTCLSEMLNVSKRNDTGEQGCGNFTTFNPMFFNVPRWNTKLYVGPTKVNVDSQTIYFLGLTALLLRYAQRNCTHSFYLVNAMSRNLFRVPKYINGTKLKNTMRKLKRKQAPVKEQFEKKAKKTQSTTTPYFSYTTSAALNVTTNVTYSITTAARRVSTSTIAYRPDSSFMKSIMATQLRDLATWVYTTLRYRQNPFCEPSRNRTAVSEFMKNTHVLIRNETPYTIYGTLDMSSLYYNETMFVENKTASDSNKTTPTSPSMGFQRTFIDPLWDYLDSLLFLDEIRNFSLRSPTYVNLTPPEHRRAVNLSTLNSLWWWLQ

>YP_081522.1 |envelope glycoprotein O [Human betaherpesvirus 5]
MGKKEMIMVKGIPKIMLLISITFLLLSLINCNVLVNSRGTRRSWPYTVLSYRGKEILKKQ
KEDILKRLMSTSSDGYRFLMYPSQQKFHAIVISMDKFPQDYILAGPIRNDSITHMWFDFY
STQLRKPAKYVYSEYNHTAHKITLRPPPCGTVPSMNCLSEMLNVSKRNDTGEKGCGNFTT
FNPMFFNVPRWNTKLYIGSNKVNVDSQTIYFLGLTALLLRYAQRNCTRSFYLVNAMSRNL
FRVPKYINGTKLKNTMRKLKRKQALVKEQPQKKNKKSQSTTTPYLSYTTSTAFNVTTNVT
YSATAAVTRVATSTTGYRPDSNFMKSIMATQLRDLATWVYTTLRYRNEPFCKPDRNRTAV
SEFMKNTHVLIRNETPYTIYGTLDMSSLYYNETMSVENETASDNNETTPTSPSTRFQRTF
IDPLWDYLDSLLFLDKIRNFSLQLPAYGNLTPPEHRRAANLSTLNSLWWWSQ

>WNA12763.1 |envelope glycoprotein O [Cytomegalovirus humanbeta5]
MGRKGEMRGVNLLFLIWLTFLLFFFINCKSARSQRAPFRPRIWHPTVLKKLKQLKLEILR
QLEPIPYIKYPQINTTRVQSLTVNMTEFPYYYILAGPIRNESVTHLWYDFYSTQFRKPAK
YVYSIYNHTARKITFKPPSCGAVPSMTCLSEMLNVSKRNDTGEEGCGNFTTFNPMFFNVP
RWNTKLYVGPTKVNVDSQTIYFLGLTALLLRYAQRNCTHSFYLVNAMSRNLFRVPKYING
TKLKNTMRKLKRKQAPVKEQLEKKTKKSQSTTTPYLSYTTSTALNVTTNVTYSVTTTAKR
VPTSTIAYRPDSSFMKSIMATQLRDLATWVYTTLRYRDEPFCKPNRNLTAVSEFMKNTHV
LIRNETPYTIYGTLDMSSLYCNETMSVDNATAFDSNKTTPTPLSGFQRTFIDPLWDYLDS
LLFLDKIRNFSLQLPAYGNLTPPEHCRAVNLSTLNSLWWWLQ

>WNA12932.1 |envelope glycoprotein O [Cytomegalovirus humanbeta5]
MGKKEMIMVKGIPKIMLLISITFLLLSLINCNVLVNSRGTRRSWPYTVLSYRGKEILKKQ
KEDILKRLMSTSSDGYRFLMYPSQQKFHAIVISMDKFPQDYILAGPIRNDSITHMWFDFY
STQLRKPAKYVYSEYNHTAHKITLRPPPCGTVPSMNCLSEMLNVSKRNDTGEKGCGNFTT
FNPMFFNVPRWNTKLYIGSNKVNVDSQTIYFLGLTALLLRYAQRNCTRSFYLVNAMSRNL
FRVPKYINGTKLKNTMRKLKRKQALVKEQPQKKNKKSQSTTTPYLSYTTSTAFNVTTNVT
YSATAAVTRVATSTTGYRPDSNFMKSIMATQLRDLATWVYTTLRYRNEPFCKPDRNRTAV
SEFMKNTHVLIRNETPYTIYGTLDMSSLYYNETMSVENETASDNNETTPTSPSTRFQRTF
IDPLWDYLDSLLFLDKIRNFSLQLPAYGNLTPPEHRRAANLSTLNSLWWWSQ

>WNA13100.1 |envelope glycoprotein O [Cytomegalovirus humanbeta5]
MIMVKGIPKIMLLISITFLLLSLINCNVLVNSRGTRRSWPYTVLSYRGKEILKKQKEDIL
KRLMSTSSDGYRFLMYPSQQKFHAIVISMDKFPQDYILAGPIRNDSITHMWFDFYSTQLR
KPAKYVYSEYNHTAHKITLRPPPCGTVPSMNCLSEMLNVSKRNDTGEKGCGNFTTFNPMF
FNVPRWNTKLYIGSNKVNVDSQTIYFLGLTALLLRYAQRNCTRSFYLVNAMSRNLFRVPK
YINGTKLKNTMRKLKRKQALVKEQPQKKNKKSQSTTTPYLSYTTSTAFNVTTNVTYSATA
AVTRVATSTTGYRPDSNFMKSIMATQLRDLATWVYTTLRYRNEPFCKPDRNRTAVSEFMK
NTHVLIRNETPYTIYGTLDMSSLYYNETMSVENETASDNNETTPTSPSTRFQRTFIDPLW
DYLDSLLFLDKIRNFSLQLPAYGNLTPPEHRRAANLSTLNSLWWWSQ

>WNA13269.1 |envelope glycoprotein O [Cytomegalovirus humanbeta5]
MGRKGEMRGVFNLLFLISLTFLLFSLLNCKSAARVFRLPFPYGRVLSKNGRLAEIKWKQE
LLKQIGASQDYYKFFTIPTKQGLNAVVTMERFPDNYILAGPIQNDSITYMWFDFYSTQLR
KPAKYVYSEYNQTGRKMRFRPPSCGTVPSMGCLSEMLNVSFRNNTGEESCVNLTTFNPMF
FNVPRWNTKLYVGSTKVNVDSQTIYFLGLAALLLRYAQRNCTRSFYLVNAMSRNLFRVPK
YINGTKLKNTMRKLKRKQAPVKEPQKKSKKSQSTTTPSFYTTFTTFNVTNVTYSATTTAR
RTPTSTIAYRPDSSFMKSIMTTQLRDLATWVYTTLRYRQDPFCRSDRNRTAVSEFMKNTY
VLIRNETPYTIYGTLDMSSLYCNETMSVENETASDNNETTPTSPSTGFQRTFIDPLWDYL
DSLLFLNKIHNFSLQLPAYGNLTPPEHRRAVNLSTLNSLWWWLQ

>WNA13439.1 |envelope glycoprotein O [Cytomegalovirus humanbeta5]
MGRKGEMRGVFNLFFLMSLTFLLFSFINCRAAVRLSVGRYWSGKVLSTIGKQRLDKFKLE
ILKQLEKDIYTKYFNMTRQHIKNLTMNMTEFPRYYILAGPIQNNSVTYLWFDFYSTQLRK
PAKYVFSEYNHTAKTITFRPPSCGTVPSMTCLSEMLNVSKRNDTGEQGCGNFTTFNPMFF
NVPRWNTKLYVGSKKVNVDSQTIYFLGLTALLLRYAQRNCTHSFYLVNAMSRNLFRVPKY
INGTKLKNTMRKLKRKQAPVKEQSEKKSKKSQSTTTPYSPYTTSTALNVTTNATYSVTTT
ARRVSTSTIAYRPDSSFMKSIMTTQLRDLATWVYTTLRYRQNPFCESSRNRTAVSEFMKN
THVLIRNETPYTIYGTLDMSSLYYNETMFVENKTASETTPTSPSTGFQRTFIDPLWDYLD
SLLFLDEIRNFSLQSPTYGNLTPPEHRRAVNLSTLNSLWWWLQ

>CAG7582624.1 |envelope glycoprotein O [Human betaherpesvirus 5]
MGRKGEMRGVDLLFLIWLTFLLFFFINCKSARSQRAPFRPRIWHPTVLKKLKQLKLEILR
QLEPIPYIKYPQINTTRVQSLTVNMTEFPYYYILAGPIRNESVTHLWYDFYSTQFRKPAK
YVYSIYNHTARKITFKPPSCGAVPSMTCLSEMLNVSKRNDTGEEGCGNFTTFNPMFFNVP
RWNTKLYVGPTKVNVDSQTIYFLGLTALLLRYAQRNCTHSFYLVNAMSRNLFRVPKYING
TKLKNTMRKLKRKQAPVKEQLEKKTKKSQSTTTPYLSYTTSTALNVTTNVTYSVTTTAKR
VPTSTIAYRPDSSFMKSIMATQLRDLATWVYTTLRYRDEPFCKPNRNLTAVSEFMKNTHV
LIRNETPYTIYGTLDMSSLYCNETMSVDNATAFDSNKTTPTPLSGFQRTFIDPLWDYLDS
LLFLDKIRNFSLQLPAYGNLTPPEHCRAVNLSTLNSLWWWLQ

>CAG7582647.1 |envelope glycoprotein O [Human betaherpesvirus 5]
MGRKGEMRDVFNLFFLMSLTFLLFSFINCRAAVRLSVGRHWSGKVLSTIGKQRLDKFKLE
ILKQLEKDIYTKYFNMTRQHIKNLTMNMTEFPRYYILAGPIQNNSVTYLWFDFYSTQLRK
PAKYVFSEYNHTAKTITFRPPSCGTVPSMTCLSEMLNVSKRNDTGEQGCGNFTTFNPMFF
NVPRWNTKLYVGSKKVNVDSQTIYFLGLTALLLRYAQRNCTHSFYLVNAMSRNLFRVPKY
INGTKLKNTMRKLKRKQAPVKEQSEKKSKKSQSTTTPYSPYTTSTALNVTTNATYSVTTT
ARRVSTSTIAYRPDSSFMKSIMTTQLRDLATWVYTTLRYRQNPFCESSRNRTAVSEFMKN
THVLIRNETPYTIYGTLDMSSLYYNETMFVENKTASETTPTSPSTGFQRTFIDPLWDYLD
SLLFLDEIRNFSLQSPTYGNLTPPEHRRAVNLSTLNSLWWWLQ

>CAG7582693.1 |envelope glycoprotein O [Human betaherpesvirus 5]
MGRKGEIRGVFNLFFLMSLTFLLFSFINCRAAVRLSVGRYWSGKVLSTIGKQRLDKFKLE
ILKQLEKDIYTKYFNMTRQHIKNLTMNMTEFPRYYILAGPIQNNSVTYLWFDFYSTQLRK
PAKYVFSEYNHTAKTITFRPPSCGTVPSMTCLSEMLNVSKRNDTGEQGCGNFTTFNPMFF
NVPRWNTKLYVGSKKVNVDSQTIYFLGLTALLLRYAQRNCTHSFYLVNAMSRNLFRVPKY
INGTKLKNTMRKLKRKQAPVKEQSEKKSKKSQSTTTPYSPYTTSTALNVTTNATYSVTTT
ARRVSTSTIAYRPDSSFMKSIMTTQLRDLATWVYTTLRYRQNPFCESSRNRTAVSEFMKN
THVLIRNETPYTIYGTLDMSSLYYNETMFVENKTASETTPTSPSTGFQRTFIDPLWDYLD
SLLFLDEIRNFSLQSPTYGNLTPPEHRRAVNLSTLNSLWWWLQ

>UNW44979.1 |envelope glycoprotein O [Human betaherpesvirus 5]
MGRKGEMRGVFNLLFLISLTFLLFSLLNCKSAARVFRLPFPYGRVLSKNGRLAEIKWKQE
LLKQIGASQDYYKFFTIPTKQGLNAVVTMERFPDNYILAGPIQNDSITYMWFDFYSTQLR
KPAKYVYSEYNQTGRKMRFRPPSCGTVPSMGCLSEMLNVSFRNNTGEESCVNLTTFNPMF
FNVPRWNTKLYVGSTKVNVDSQTIYFLGLAALLLRYAQRNCTRSFYLVNAMSRNLFRVPK
YINGTKLKNTMRKLKRKQAPVKEPQKKSKKSQSTTTPSFYTTSTTFNVTNVTYSATTTAR
RTPTSTIAYRPDSSFMKSIMTTQLRDLATWVYTTLRYRQDPFCRSDRNRTAVSEFMKNTY
VLIRNETPYTIYGTLDMSSLYCNETMSVENETASDNNETTPTSPSTGFQRTFIDPLWDYL
DSLLFLNKIRNFSLQLPAYGNLTPPEHRRAVNLSTLNSLWWWLQ

>QTT58594.1 |envelope glycoprotein O [Human betaherpesvirus 5]
MGRKEEMRGVFNLLFLISLTFLLFSLLNCKSAARVFRPPFPYGRVLSKNGRLAEIKWKQE
LLKQIGASQDYYKFFTIPTKQGLNAVVTMERFPDNYILAGPIQNDSITYMWFDFYSTQLR
KPAKYVYSEYNQTGRKMRFRPPSCGTVPSMGCLSEMLNVSFRNNTGEESCVNLTTFNPMF
FNVPRWNTKLYVGSTKVNVDSQTIYFLGLAALLLRYAQRNCTRSFYLVNAMSRNLFRVPK
YINGTKLKNTMRKLKRKQAPVKEPQKKSKKSQSTTTPSFYTTSTTFNVTNVTYSATTTAR
RTPTSTIAYRPDSSFMKSIMTTQLRDLATWVYTTLRYRQDPFCRSDRNRTAVSEFMKNTY
VLIRNETPYTIYGTLDMSSLYCNETMSVENETASDNNETTPTSPSTRFQRTFIDPLWDYL
DSLLFLDKIRNFSLQLPAYGNLTPPEHRRAANLSTLNSLWWWSQ

>QTT58930.1 |envelope glycoprotein O [Human betaherpesvirus 5]
MGRKGEMRGVFNLFFLMSLTFLLFSFINCRAAVRLSVGRYWSGKVLSTIGKQRLDKFKLE
ILKQLEKDIYTKYFNMTRQHIKNLTMNMTEFPRYYILAGPIQNNSVTYLWFDFYSTQLRK
PAKYVFSEYNHTAKTIRFRPPSCGTVPSMTCLSEMLNVSKRNDTGEQGCGNFTTFNPMFF
NVPRWNTKLYVGSKKVNVDSQTIYFLGLTALLLRYAQRNCTHSFYLVNAMSRNLFRVPKY
INGTKLKNTMRKLKRKQAPVKEQSEKKSKKSQSTTTPYSPYTTSTALNVTTNATYSVTTT
ARRVSTSTIAYRPDSSFMKSIMTTQLRDLATWVYTTLRYRQNPFCESSRNRTAVSEFMKN
THVLIRNETPYTIYGTLDMSSLYYNETMFVENKTASETTPTSPSTGFQRTFIDPLWDYLD
SLLFLDEIRNFSLQSPTYVNLTPPEHRRAVNLSTLNSLWWWLQ

>QTT59432.1 |envelope glycoprotein O [Human betaherpesvirus 5]
MGRKGEMRGVFNLFFLMTLTFLLFSFINCRAAVRLSVGRYWSGKVLSTIGKQRLDKFKLE
ILKQLEKDIYTKYFNMTRQHIKNMTMNMTEFPRYYILAGPIQNNSVTYLWFDFYSTQLRK
PAKYVFSEYNHTAKTITFRPPSCGTVPSMTCLSEMLNVSKRNDTGEQGCGNFTTFNPMFF
NVPRWNTKLYVGSKKVNVDSQTIYFLGLTALLLRYAQRNCTHSFYLVNAMSRNLFRVPKY
INGTKLKNTMRKLKRKQAPVKEQSEKKSKKSQSTTTPYSPYTTSTALNVTTNATYSVTTT
ARRVSTSTIAYRPDSSFMKSIMTTQLRDLATWVYTTLRYRQNPFCESSRNRTAVSEFMKN
THVLIRNETPYTTYGTLDMSSLYYNETMFVENKTASETTPTSPSTGFQRTFIDPLWDYLD
SLLFLDEIRNFSLQSPTYGNLTPPEHRRAVNLSTLNSLWWWLQ

>QPI34983.1 |envelope glycoprotein O [Human betaherpesvirus 5]
MGRKGEMRGVFNLFFLMSLTFLLFSFINCRAAVRLSVGRYWSGKVLSTIGKQRLDKFKLE
ILKQLEKDIYTKYFNMTRQHIKNLTMNMTEFPRYYILAGPIQNNSVTYLWFDFYSTQLRK
PAKYVFSEYNHTAKTITFRPPSCGTVPSMTCLSEMLNVSKRNDTGEQGCGNFTTFNPMFF
NVPRWNTKLYVGSKKVNVDSQTIYFLGLTALLLRYAQRNCTHSFYLVNAMSRNLFRVPKY
INGTKLKNTMRKLKRKQAPVKEQSEKKSKKSQSTTTPYSPYTTSIALNVTTNATYSVTTT
ARRVSTSTIAYRPDSSFMKSIMTTQLRDLATWVYTTLRYRQNPFCESSRNRTAVSEFMKN
THVLIRNETPYTIYGTLDMSSLYYNETMFVENKTASETTPTSPSTGFQRTFIDPLWDYLD
SLLFLDEIRNFSLQSPTYGNLTPPEHRRAVNLSTLNSLWWWLQ

>QPI35322.1 |envelope glycoprotein O [Human betaherpesvirus 5]
MGRKEMMVRDVPKMVFLISISFLLVSLINCKVMSKALYNRPWRGLVLSKIGKYKLDQLKL
EILRQLETTISTKYNVSKQPVKNLTMNMTEFPQYYILAGPIQNYSITYLWFDFYSTQLRK
PAKYVYSQYNHTAKTITFRPPPCGTVPSMTCLSEMLNVSKRNDTGEQGCGNFTTFNPMFF
NVPRWNTKLYVGPTKVNVDSQTIYFLGLTALLLRYAQRNCTHSFYLVNAMSRNLFRVPKY
INGTKLKNTMRKLKRKQAPVKEQFEKKAKKTQSTTTPYFSYTTSAALNVTTNVTYSITTA
ARRVSTSTIAYRPDSSFMKSIMATQLRDLATWVYTTLRYRQNPFCEPSRNRTAVSEFMKN
THVLIRNETPYTIYGTLDMSSLYYNETMFVENKTASDSNKTTPTSPSMGFQTTFIDPLWD
YLDSLLFLDEIRNFSLRSPTYVNLTPPEHRRAVNLSTLNSLWWWLQ

>QIA45043.1 |envelope glycoprotein O [Human betaherpesvirus 5]
MGRKGEMRGVDLLFLIWLTFLLFFFINCKSARSQRAPFRPRIWHPTVLKKLKQLKLEILR
QLEPIPYIKYPQINTTRVQSLTVNMTEFPYYYILAGPIRNESVTHLWYDFYSTQFRKPAK
YVYSIYNHTARKITFKPPSCGAVPSMTCLSEMLNVSKRNDTGEEGCGNFTTFNPMFFNVP
RWNTKLYVGPTKVNVDSQTIYFLGLTALLLRYAQRNCTHSFYLVNAMSRNLFRVPKYING
TKLKNTMRKLKRKQAPVKEQLEKKTKKSQSTTTPYLSYTTSTALNVTTNVTYSVTTTAKR
VPTSTIAYRPDSSFMKSIMATQLRDLATWVYTTLRYRDEPFCKPNRNLTAVSEFMKNTHV
LIRNETPYTIYGTLDMSSLYCNETMSVDNATAFDSNKTTPTPLSGFQRTFIDPLWDYLDS
LLFLDKIRNFSLQLPAYGNLTPPEHCRAVNLSTLNSLWWWLQ

>QIA45380.1 |envelope glycoprotein O [Human betaherpesvirus 5]
MGRKGETRGVFNLFFLMSLTFLLFSFINCKIAVARFRVKSQKAKEEERQLKLRILQEIAS
KTGDYYKFFTFPSQQKLYNITVEMKQFPPNSILAGPIRNHSITHLWFDFHTTQLRKPAKY
VYSEYNHTGQKITFRPPSCGTIPSMTCLSEMLNVSRRNNTGEENCGNFTTFNPMFFNVPR
WNTKLYVGPSKVNMDSQTIYFLGLAALLLRYAQRNCTRSFYLVNAMSRNIFRVPKYINST
KLKNTMRKLKRKQAPVKSISKKSRVSTTTPYSSYTSTIFNVSTNVTYSPIVPTRIPTSTI
GYRPDENFMKSILTTQLKDLATWVYTTLRYRDEPFCKPNRNRTAVSEFMKNTHVLIRNET
PYTIYGTLDMSSLYYNDTMPVENETASDNNKTTPTSPSTRFQRTFIDPLWDYLDSLLFLS
EIRNFSLQSSTYGNLTPPEHRRAVNLSTLNSLWWWLQ

>AZV24011.1 |envelope glycoprotein O [Human betaherpesvirus 5]
MGRKGEIRGVFNLFFLMSLTFLLFSFINCRAAVRLSVGRYWSGKVLSTIGKQRLDKFKLE
ILKQLEKDIYTKYFNMTRQHIKNLTMNMTEFPRYYILAGPIQNNSVTYLWFDFYSTQLRK
PAKYVFSEYNHTAKTITFRPPSCGTVPSMTCLSEMLNVSKRNDTGEQGCGNFTTFNPMFF
NVPRWNTKLYVGSKKVNVDSQTIYFLGLTALLLRYAQRNCTHSFYLVNAMSRNLFRVPKY
INGTKLKNTMRKLKRKQAPVKEQSEKKSKKSQSTTTPYSPYTTSTALNVTTNATYSVTTT
ARRVSTSTIAYRPDSSFMKSIMTTQLRDLATWVYTTLRYRQNPFCESSRNRTAVSEFMKN
THVLIRNETPYTIYGTLDMSSLYYNETMFVENKTASETTPTSPSTGFQRTFIDPLWDYLD
SLLFLDKIRNFSLQSPTYGNLTPPEHRRAVNLSTLNSLWWWLQ

>AZV24181.1 |envelope glycoprotein O [Human betaherpesvirus 5]
MWGKGEMRGVNLLFLIWLTFLLFFFINCKGARSQRAPFRPRIWHPTVLKKLKQLKLEILR
QLEPIPYIKYPQINTTRVQSLTVNMTEFPYYYILAGPIRNESVTHLWYDFYSTQLRKPAK
YVYSMYNHTARKITFKPPSCGAVPSMSCLSEMLNVSKRNDTGEEGCGNFTTFNPMFFNVP
RWNTKLYVGPTKVNVDSQTIYFLGLTALLLRYAQRNCTHSFYLVNAMSRNLFRVPKYING
TKLKNTMRKLKRKQAPVKEQLEKKTKKSQSTTTPYLSYTTSTALNVTTNVTYSVTTTAKR
VFTSTIAYRPDSSFMKSIMATQLRDLATWVYTTLRYRDEPFCKPNRNLTAVSEFMKNTHV
LIRNETPYTIYGTLDMSSLYCNETMSVDNATAFDSNKTTPTPLSGFQRTFIDPLWDYLDS
LLFLDKIRNFSLQLPGYGNLTPPEHRRAVNLSTLNSLWWWLQ

>AZV24351.1 |envelope glycoprotein O [Human betaherpesvirus 5]
MGRKGEIRGVFNLFFLMSLTFLLFSFINCRAAVRLSVGRYWSGKVLSTIGKQRLDKFKLE
ILKQLEKDIYTKYFNMTRQHIKNLTMNMTEFPRYYILAGPIQNNSVTYLWFDFYSTQLRK
PAKYVFSEYNHTAKTITFRPPSCGTVPSMTCLSEMLNVSKRNDTGEQGCGNFTTFNPMFF
NVPRWNTKLYVGSKKVNVDSQTIYFLGLTALLLRYAQRNCTHSFYLVNAMSRNLFRVPKY
INGTKLKNTMRKLKRKQAPVKEQSEKKSKKSQSTTTPYSPYTTSTALNVTTNATYSVTTT
ARRVSTSTIAYRPDSSFMKSIMTTQLRDLATWVYTTLRYRQNPFCESSRNRTAVSEFMKN
THVLIRNETPYTIYGTLDMSSLYYNETMFVENKTASETTPTSPSTGFQRTFIDPLWDYLD
SLLFLDEIRNFSLQSPTYRNLTPPEHRRAVNLSTLNSLWWWLQ

>ARX80453.1 |envelope glycoprotein O [Human betaherpesvirus 5]
MGRKGEMRGVFNLFFLMSLTFLLFSFINCKIAVARFRVKSQKAKEEERQLKLRILQELAS
KTGDYYKFFTFPSQQKLYNITVEMKQFPPNSILAGPIRNHSITHLWFDFHTTQLRKPAKY
VYSEYNHTGQKITFRPPSCGTIPSMTCLSEMLNVSRRNNTGEENCGNFTTFNPMFFNVPR
WNTKLYVGPSKVNVDSQTIYFLGLAALLLRYAQRNCTRSFYLVNAMSQNIFRVPKYINST
KLKNTMRKLKRKQAPVKSISKKSRVSTTTPYSSYTSTIFNVSTNVTYSPIVPTRIPTSTI
GYRPDENFMKSILTTQLKDLATWVYTTLRYRDEPFCKPNRNRTAVSEFMKNTHVLIRNET
PYTIYGTLDMSSLYYNDTMPVENETASDNNKTTPTSPSTRFQRTFIDPMWDYLDSLLFLS
EIRNFSLQSSTYGNLTPPEHRRAVNLSTLNSLWWWLQ

>AQN70020.1 |envelope glycoprotein O [Human betaherpesvirus 5]
MGRKGEMRGVNLLFLIWLTFLLFFFINCKSARSQRAPFRPRIWHPTVLKKLKQLKLEILR
QLEPIPYIKYPQINTTRVQSLTVNMTEFPYYYILAGPIRNESVTHLWYDFYSTQFRKPAK
YVYSIYNHTARKITFKPPSCGAVPSMTCLSEMLNVSKRNDTGEEGCGNFTTFNPMFFNVP
RWNTKLYVGPTKVNVDSQTIYFLGLTALLLRYAQRNCTHSFYLVNAMSRNLFRVPKYING
TKLKNTMRKLKRKQAPVKEQLEKKTKKSQSTTTPYLSYTTSTALNVTTNVTYSVTTTAKR
VPTSTIAYRPDSSFMKSIMATQLRDLATWVYTTLRYRDEPFCKPNRNLTAVSEFMKNTHV
LIRNETPYTIYGTLDMSSLYCNETMSVDNATAFDSNKTTPTPLSGFQRTFIDPLWDYLDS
LLFLDKIRNFSLQLPAYGNLTPPEHCRAVNLSTLNSLWWWLQ

>AQN70861.1 |envelope glycoprotein O [Human betaherpesvirus 5]
MGRKEDMRSISKLFFIISLTVLLFSIINCKVVRPPGRYWLGTVLSTIGKQKLDKFKLEIL
KQLEREPYTKYFNMTRQHVKNLTMNMTQFPQYYILAGPIRNDSITYLWFDFYSTQLRKPA
KYVYSQYNHTAKTITFRPPSCGTVPSMTCLSEMLNVSKRNDTGEQGCGNFTTFNPMFFNV
PRWNIKLYVGPTKVNVDSQTIYFLGLTALLLRYAQRNCTHSFYLVNAMSRNLFRVPKYIN
GTKLKNTMRKLKRKQAPVKEQLEKKTKKSQSTTTPYFSYTTSTALNVTTNATYRVTTSAK
RIPTSTIAYRPDSSFMKSIMATQLRDLATWVYTTLRYRNEPFCKPDRNRTAVSEFMKNTH
VLIRNETPYTIYGTLDMSSLYYNETMSVENETASDNNETTPTSPSTRFQKTFIDPLWDYL
DSLLFLDKIRNFSLQLPAYGNLTPPEHRRAVNLSTLNSLWWWLQ

>AQN71030.1 |envelope glycoprotein O [Human betaherpesvirus 5]
MGRKGEMRGVFNLFFLMTLTFLLFSFINCRAAVRLSVGRYWSGKVLSTIGKQRLDKFKLE
ILKQLEKDIYTKYFNMTRQHIKNLTMNMTEFPRYYILAGPIQNNSVTYLWFDFYSTQLRK
PAKYVFSEYNHTAKTITFRPPSCGTVPSMTCLSEMLNVSKRNDTGEQDCGNFTTFNPMFF
NVPRWNTKLYVGSKKVNVDSQTIYFLGLTALLLRYAQRNCTHSFYLVNAMSRNLFRVPKY
INGTKLKNTMRKLKRKQAPVKEQSEKKSKKSQSTTTPYSPYTTSTALNVTTNATYSVTTT
ARRVSTSTIAYRPDSSFMKSIMTTQLRDLATWVYTTLRYRQNPFCESSRNRTAVSEFMKN
THVLIRNETPYTIYGTLDMSSLYYNETMFVENKTASETTPTSPSTGFQRTFIDPLWDYLD
SLLFLDEIRNFSLQSPTYGNLTPPEHRRAVNLSTLNSLWWWLQ

>AQN71199.1 |envelope glycoprotein O [Human betaherpesvirus 5]
MGRKGEMRGVFNLFFLMSLTFLLFSFINCKIAVARFRVKSQKAKEEERQLKLRILQELAS
KTGDYYKFFTFPSQQKLYNITVEMKQFPPNSILAGPIRNHSITHLWFDFHTTQLRKPAKY
VYSEYNHTGQKITFRPPSCGTIPSMTCLSEMLNVSRRNNTGEENCGNFTTFNPMFFNVPR
WNTKLYVGPSKVNVDSQTIYFLGLAALLLRYAQRNCTRSFYLVNAMSRNIFRVPKYINST
KLKNTMRKLKRKQAPVKSISKKSRVSTTTPYSSYTSTIFNVSTNVTYSPIVPTRIPTSTI
GYRPDENFMKSILTTQLKDLATWVYTTLRYRDEPFCKPNRNRTAVSEFMKNTHVLIRNET
PYTIYGTLDMSSLYYNDTMPVENETASDNNKTTPTSPSTRFQRTFIDPMWDYLDSLLFLS
EIRNFSLQSSTYGNLTPPEHRRAVNLSTLNSLWWWLQ

>AQN71368.1 |envelope glycoprotein O [Human betaherpesvirus 5]
MGRKEMMVRDVPKMVFLISISFLLVSLINCKVMSKALYNRPWRGLVLSKIGKYKLDQLKL
EILRQLETTVSTKYNVSKQPVKNLTMNMTEFPQYYILAGPIQNYSITYLWFDFYSTQLRK
PAKYVYSQYNHTAKTITFRPPPCGTVPSMTCLSEMLNVSKRNDTGEQGCGNFTTFNPMFF
NVPRWNTKLYVGPTKVNVDSQTIYFLGLTALLLRYAQRNCTHSFYLVNAMSRNLFRVPKY
INGTKLKNTMRKLKRKQAPVKEQFEKKAKKTQSTTTPYFSYTTSAALNVTTNVTYSITTA
ARRVSTSTIAYRPDSSFMKSIMATQLRDLATWVYTTLRYRQNPFCEPSRNRTAVSEFMKN
THVLIRNETPYTIYGTLDMSSLYYNETMFVENKTASDSNKTTPTSPSMGFQRTFIDPLWD
YLDSLLFLDEIRNFSLRSPTYVNLTPPEHRRAVNLSTLNSLWWWLQ

>AQN71537.1 |envelope glycoprotein O [Human betaherpesvirus 5]
MGRKEMMVRDVPKMVFLISISFLLVSLINCKVMSKALYNRPWRGLVLSKIGKYKLDQLKL
EILRQLETTVSTKYNVSKQPVKNLTMNMTEFPQYYILAGPIQNYSITYLWFDFYSTQLRK
PAKYVYSQYNHTAKTITFRPPPCGTVPSMTCLSEMLNVSKRNDTGEQGCGNFTTFNPMFF
NVPRWNTKLYVGPTKVNVDSQTIYFLGLTALLLRYAQRNCTHSFYLVNAMSRNLFRVPKY
INGTKLKNTMRKLKRKQAPVKEQFEKKAKKTQSTTTPYFSYTTSAALNVTTNVTYSITTA
ARRVSTSTIAYRPDSSFMKSIMATQLRDLATWVYTTLRYRQNPFCEPSRNRTAVSEFMKN
THVLIRNETPYTIYGTLDMSSLYYNETMFVENKTASDSNKTTPTSPSMGFQRTFIDPLWD
YLDSLLFLDEIRNFSLRSPTYVNLTPPEHRRAVNLSTLNSLWWWLQ

>AQN71874.1 |envelope glycoprotein O [Human betaherpesvirus 5]
MGKKEMIMVKGIPKIMLLISITFLLLSLINCNVLVNSRGTRRSWPYTVLSYRGKEILKKQ
KEDILKRLMSTSSDGYRFLMYPSQQKFHAIVISMDKFPQDYILAGPIRNDSITHMWFDFY
STQLRKPAKYVYSEYNHTAHKITLRPPPCGTVPSMNCLSEMLNVSKRNDTGEKGCGNFTT
FNPMFFNVPRWSTKLYIGSNKVNVDSQTIYFLGLTALLLRYAQRNCTRSFYLVNAMSRNL
FRVPKYINGTKLKNTMRKLKRKQALVKEQPQKKNKKSQSTTTPYLSYTTSTAFNVTTNVT
YSATAAVTRVATSTTGYRPDSNFMKSIMATQLRDLATWVYTTLRYRNEPFCKPDRNRTAV
SEFMKNTHVLIRNETPYTIYGTLDMSSLYYNETMSVENETASDNNETTPTSPSTRFQRTF
IDPLWDYLDSLLFLDKIRNFSLQLPAYGNLTPPEHRRAANLSTLNSLWWWSQ

>AQN72210.1 |envelope glycoprotein O [Human betaherpesvirus 5]
MGKKKILVRGVPRIFMVSTFLLIFLINCKGALNVPRGRPWIGKVPSLKWKLKEQQLKIEI
LKQLQSDIYTKYPQITKNYTQFITTELKKFPLYYILAGPIRNESVTHLWFDFYSTQLRKP
AKYVYSMYNQTAQKITFRPPPCGTVPSMNCLSEMLNVSKRNDTGEEGCGNFTTFNPMFFN
VPRWNTKLYVGPTKVNVDSQTIYFLGLAALLLRYAQRNCTRSFYLVNAMSRNLFRVPKYI
NGTKLKNTMRKLKRKQAPVKEQFEKKIKKSQSSTTPYFSYTTSTAPNVTTNVTYGVTTTA
RRVPTSMIAYRSDSSFMKSIMATQLRDLATWVYTTLRYRDEPFCKPNRNRTAVSEFMKNT
HVLIRNETPYTIYGTLNMSSLYYNETMSVENKTASDSNKTTPASPSTVFQRTFIDPLWDY
LDSLLFINEIRNFSLQSSAYRNLTPPEHRRAVNLSTLNNLWWWLQ

>AQN73222.1 |envelope glycoprotein O [Human betaherpesvirus 5]
MGRKGEMRGVFNLFFLMSLTFLLFSFINCRAAVRLSVGRYWSGKVLSTIGKQRLDKFKLE
ILKQLEKDIYTKYFNMTRQHIKNLTMNMTEFPRYYILAGPIQNNSVTYLWFDFYSTQLRK
PAKYVFSEYNHTAKTIRFRPPSCGTVPSMTCLSEMLNVSKRNDTGEQGCGNFTTFNPMFF
NVPRWNTKLYVGSKKVNVDSQTIYFLGLTALLLRYAQRNCTHSFYLVNAMSRNLFRVPKY
INGTKLKNTMRKLKRKQAPVKEQSEKKSKKSQSTTTPYSPYTTSTALNVTTNATYSVTTT
ARRVSTSTIAYRPDSSFMKSIMTTQLRDLATWVYTTLRYRQNPFCESSRNRTAVSEFMKN
THVLIRNETPYTIYGTLDMSSLYYNETMFVENKTASETTPTSPSTGFQRTFIDPLWDYLD
SLLFLDEIRNFSLQSPTYVNLTPPEHRRAVNLSTLNSLWWWLQ

>AQN73896.1 |envelope glycoprotein O [Human betaherpesvirus 5]
MGRKEMMVRDVPKMVFLISISFLLVSLINCQVMSKALYNRPWRGLVLSKIGKYKLDQLKL
EILRQLETTISTKYNVSKQLVKNLTMNMTEFPQYYILAGPIQNYSITYLWFDFYSTQLRK
PAKYVYSQYNHTAKTITFRPPPCGTVPSMTCLSEMLNVSKRNDTGEQGCGNFTTFNPMFF
NVPRWNTKLYVGPTKVNVDSQTIYFLGLTALLLRYAQRNCTHSFYLVNAMSRNLFRVPKY
INGTKLKNTMRKLKRKQAPVKEQFEKKAKKTQSTTTPYFSYTTSAALNVTTNVTYSITTA
ARRVSTSTIAYRPDSSFMKSIMATQLRDLATWVYTTLRYRQNPFCEPSRNRTAVSEFMKN
THVLIRNETPYTIYGTLDMSSLYYNETMFVENKTASDSNKTTPTSPSTGFQRTFIDPLWD
YLDSLLFLDEIRNFSLRSPTYVNLTPPEHRRAVNLSTLNSLWWWLQ

>APG57433.1 |envelope glycoprotein O [Human betaherpesvirus 5]
MGRKGEMRGVFNLFFLMSLTFLLFSFINCRAAVRLSVGRYWSGKVLSTIGKQRLDKFKLE
ILKQLEKDIYTKYFNMTRQHIKNLTMNMTEFPRYYILAGPIQNNSVTYLWFDFYSTQLRK
PAKYVFSEYNHTAKTITFRPPSCGTVPSMTCLSEMLNVSKRNDTGEQGCGNFTTFNPMFF
NVPRWNTKLYVGSKKVNVDSQTIYFLGLTALLLRYAQRNCTHSFYLVNAMSRNLFRVPKY
INGTKLKNTMRKLKRKQAPVKEQSEKKSKKSQSTTTPYSPYTTSIALNVTTNATYSVTTT
ARRVSTSTIAYRPDSSFMKSIMTTQLRDLATWVYTTLRYRQNPFCESSRNRTAVSEFMKN
THVLIRNETPYTIYGTLDMSSLYYNETMFVENKTASETTPTSPSTGFQRTFIDPLWDYLD
SLLFLDEIRNFSLQSPTYGNLTPPEHRRAVNLSTLNSLWWWLQ

>APA45084.1 |envelope glycoprotein O [Human betaherpesvirus 5]
MGRKGEMRGVFNLFFLMSLTFLLFSFINCKITVARFRVKSQKAKEEERQLKLRILQELAS
KTGDYYKFFTFPSQQKLYNITVEMKQFPPNSILAGPIRNHSITHLWFDFHTTQLRKPAKY
VYSEYNHTGQKITFRPPSCGTIPSMTCLSEMLNVSRRNNTGEENCGNFTTFNPMFFNVPR
WNTKLYVGPSKVNVDSQTIYFLGLAALLLRYAQRNCTRSFYLVNAMSRNIFRVPKYINST
KLKNTMRKLKRKQAPVKSISKKSRVSTTTPYSSYTSTIFNVSTNVTYSPIVPTRIPTSTI
GYRPDENFMKSILTTQLKDLATWVYTTLRYRDEPFCKPNRNRTAVSEFMKNTHVLIRNET
PYTIYGTLDMSSLYYNDTMPVENETASDSNKTTPTSPSTRFQRTFIDPMWDYLDSLLFLS
EIRNFSLQSSTYGNLTPPEHRRAVNLSTLNSLWWWLQ

>APA45693.1 |envelope glycoprotein O [Human betaherpesvirus 5]
MGRKGEMRGVFNLFFLMSLTFLLFSFINCKIVRPPGRYWLGTVLSTIGKQKLDKFKLEIL
KQLEREPYTKYFNMTRQHVKNLTMNMTQFPQYYILAGPIRNHSITHLWFDFHTTQLRKPA
KYVYSEYNHTGQKITFRPPSCGTIPSMTCLSEMLNVSRRNNTGEENCGNFTTFNPMFFNV
PRWNTKLYVGPSKVNVDSQTIYFLGLAALLLRYAQRNCTRSFYLVNAMSRNIFRVPKYIN
STKLKNTMRKLKRKQAPVKSISKKSRVSTTTPYSSYTSTIFNVSTNVTYSPIVPTRIPTS
TIGYRPDENFMKSILTTQLKDLATWVYTTLRYRDEPFCKPNRNRTAVSEFMKNTHVLIRN
ETPYTIYGTLDMSSLYYNDTMPVENETASDNNKTTPTSPSTRFQRTFIDPMWDYLDSLLF
LSEIRNFSLQSSTYGNLTPPEHRRAVNLSTLNSLWWWLQ

>APA45819.1 |envelope glycoprotein O [Human betaherpesvirus 5]
MGRKGEMRGVNLLFLIWLTFLLFFFINCKSARSQRAPFRPRIWHPTVLKKLKQLKLEILR
QLEPIPYIKYPQINTTRVQSLTVNMTEFPYYYILAGPIRNESVTHLWYDFYSTQFRKPAK
YVYSIYNHTARKITFKPPSCGAVPSMTCLSEMLNVSKRNDTGEEGCGNFTTFNPMFFNVP
RWNTKLYVGPTKVNVDSQTIYFLGLTALLLRYAQRNCTHSFYLVNAMSRNLFRVPKYING
TKLKNTMRKLKRKQAPVKEQLEKKTKKSQSTTTPYLSYTTSTALNVTTNVTYSVTTTAKR
VPTSTIAYRPDSSFMKSIMATQLRDLATWVYTTLRYRDEPFCKPNRNLTAVSEFMKNTHV
LIRNETPYTIYGTLDMSSLYCNETMSVDNATAFDSNKTTPTPLSGFQRTFIDPLWDYLDS
LLFLDKIRNFSLQLPAYGNLTPPEHCRAVNLSTLNSLWWWLQ

>APA46237.1 |envelope glycoprotein O [Human betaherpesvirus 5]
MGRKGEMRGVNLLFLIWLTFLLFFFINCKSARSQRAPFRPRIWHPTVLKKLKQLKLEILR
QLEPIPYIKYPQINTTRVQSLTVNMTEFPYYYILAGPIRNESVTHLWYDFYSTQFRKPAK
YVYSIYNHTARKITFKPPSCGAVPSMTCLSEMLNVSKRNDTGEEGCGNFTTFNPMFFNVP
RWNTKLYVGPTKVNVDSQTIYFLGLTALLLRYAQRNCTHSFYLVNAMSRNLFRVPKYING
TKLKNTMRKLKRKQAPVKEQLEKKTKKSQSTTTPYLSYTTSTALNVTTNVTYSVTTTAKR
VPTSTIAYRPDSSFMKSIMATQLRDLATWVYTTLRYRDEPFCKPNRNLTAVSEFMKNTHV
LIRNETPYTIYGTLDMSSLYCNETMSVDNATAFDSNKTTPTPLSGFQRTFIDPLWDYLDS
LLFLDKIRNFSLQLPAYGNLTPPEHRRAVNLSTLNSLWWWLQ

>AKI23700.1 |envelope glycoprotein O [Human betaherpesvirus 5]
MGRKGEMRGVFNLFFLMSLTFLLFSFINCRAAVRLSVGRYWSGKVLSTIGKQRLDKFKLE
ILKQLEKDIYTKYFNMTRQHIKNLTMNMTEFPRYYILAGPIQNNSVTYLWFDFYSTQLRK
PAKYVFSEYNHTAKTIRFRPPSCGTVPSMTCLSEMLNVSKRNDTGEQGCGNFTTFNPMFF
NVPRWNTKLYVGSKKVNVDSQTIYFLGLTALLLRYAQRNCTHSFYLVNAMSRNLFRVPKY
INGTKLKNTMRKLKRKQAPVKEQSEKKSKKSQSTTTPYSPYTTSTALNVTTNATYSVTTT
ARRVSTSTIAYRPDSSFMKSIMTTQLRDLATWVYTTLRYRQNPFCESSRNRTAVSEFMKN
THVLIRNETPYTIYGTLDMSSLYYNETMFVENKTASETTPTSPSTGFQRTFIDPLWDYLD
SLLFLDEIRNFSLQSPTYVNLTPPEHRRAVNLSTLNSLWWWLQ

>AKI24036.1 |envelope glycoprotein O [Human betaherpesvirus 5]
MGKKKILVRGVPRIFMVSTFLLIFLINCKGALNVPRGRPWIGKVPSLKWKLKEQQLKIEI
LKQLQSDIYTKYPQITKNYTQFITTELKKFPLYYILAGPIRNESVTHLWFDFYSTQLRKP
AKYVYSMYNQTAQKITFRPPPCGTVPSMNCLSEMLNVSKRNDTGEEGCGNFTTFNPMFFN
VPRWNTKLYVGPTKVNVDSQTIYFLGLAALLLRYAQRNCTRSFYLVNAMSRNLFRVPKYI
NGTKLKNTMRKLKRKQAPVKEQFEKKIKKSQSSTTPYFSYTTSTAPNVTTNVTYGVTTTA
RRVPTSTIAYRSDSSFMKSIMATQLRDLATWVYTTLRYRDEPFCKPNRNRTAVSEFMKNT
HVLIRNETPYTIYGTLNMSSLYYNETMPVENKTASDSNKTTPASPSTVFQRTFIDPLWDY
LDSLLFINEIRNFSLQSSAYRNLTPPEHRRAVNLSTLNNLWWWLQ

>AKI24375.1 |envelope glycoprotein O [Human betaherpesvirus 5]
MGRKGEIRGVFNLFFLMSLTFLLFSFINCRAAVRLSVGRYWSGKVLSTIGKQRLDKFKLE
ILKQLEKDIYTKYFNMTRQHIKNLTMNMTEFPRYYILAGPIQNNSVTYLWFDFYSTQLRK
PAKYVFSEYNHTAKTITFRPPSCGTVPSMTCLSEMLNVSKRNDTGEQGCGNFTTFNPMFF
NVPRWNTKLYVGSKKVNVDSQTIYFLGLTALLLRYAQRNCTHSFYLVNAMSRNLFRVPKY
INGTKLKNTMRKLKRKQAPVKEQSEKKSKKSQSTTTPYSPYTTSTALNVTTNATYSVTTT
ARRVSTSTIAYRPDSSFMKSIMTTQLRDLATWVYTTLRYRQNPFCESSRNRTAVSEFMKN
THVLIRNETPYTIYGTLDMSSLYYNETMFVENKTASETTPTSPSTGFQRTFIDPLWDYLD
SLLFLDEIRNFSLQSPTYGNLTPPEHRRAVNLSTLNSLWWWLQ

>AKI25050.1 |envelope glycoprotein O [Human betaherpesvirus 5]
MGRKGEMRGVFNLLFLISLTFLLFSLLNCKSAARVFRLPFPYGRVLSKNGRLAEIKWKQE
LLKQIGASQDYYKFFTIPTKQGLNAVVTMERFPDNYILAGPIQNDSITYMWFDFYSTQLR
KPAKYVYSEYNQTGRKMRFRPPSCGTVPSMGCLSEMLNVSFRNNTGEESCVNLTTFNPMF
FNVPRWNTKLYVGSTKVNVDSQTIYFLGLAALLLRYAQRNCTRSFYLVNAMSRNLFRVPK
YINGTKLKNTMRKLKRKQAPVKEPQKKSKKSQSTTTPSFYTTSTTFNVTNVTYSATTTAR
RTPTSTIAYRPDSSFMKSIMTTQLRDLATWVYTTLRYRQDPFCRSDRNRTAVSEFMKNTY
VLIRNETPYTIYGTLDMSSLYCNETMSVENETASDNNETTPTSPSTGFQRTFIDPLWDYL
DSLLFLNKIRNFSLQLPAHGNLTPPEHRRAVNLSTLNSLWWWLQ

>AKI25220.1 |envelope glycoprotein O [Human betaherpesvirus 5]
MWGKGEMRGVNLLFLIWLTFLLFFFINCKGARSQRAPFRPRIWHPTVLKKLKQLKLEILR
QLEPIPYIKYPQINTTRVQSLTVNMTEFPYYYILAGPIRNESVTHLWYDFYSTQLRKPAK
YVYSMYNHTARKITFKPPSCGAVPSMTCLSEMLNVSKRNDTGEEGCGNFTTFNPMFFNVP
RWNTKLYVGPTKVNVDSQTIYFLGLTALLLRYAQRNCTHSFYLVNAMSRNLFRVPKYING
TKLKNTMRKLKRKQAPVKEQLEKKTKKSQSTTTPYLSYTTSTALNVTTNVTYSVTTTAKR
VFTSTIAYRPDSSFMKSIMATQLRDLATWVYTTLRYRDEPFCKPNRNLTAVSEFMKNTHV
LIRNETPYTIYGTLDMSSLYCNETMSVDNATAFDSNKTTPTPLSGFQRTFIDPLWDYLDS
LLFLDKIRNFSLQLPGYGNLTPPEHRRAVNLSTLNSLWWWLQ

>AKI25559.1 |envelope glycoprotein O [Human betaherpesvirus 5]
MWGKGEMRGVNLLFLIWLTFLLFFFINCKGARSQRAPFRPRIWHPTVLKKLKQLKLEILR
QLEPIPYIKYPQINTTRVQSLTVNMTEFPYYYILAGPIRNESVTHLWYDFYSTQLRKPAK
YVYSMYNHTARKITFKPPSCGAVPSMTCLSEMLNVSKRNDTGEEGCGNFTTFNPMFFNVP
RWNTKLYVGPTKVNVDSQTIYFLGLTALLLRYAQRNCTHSFYLVNAMSRNLFRVPKYING
TKLKNTMRKLKRKQAPVKEQLEKKTKKSQSTTTPYLSYTTSTALNGTTNVTYSVTTTAKR
VFTSTIAYRPDSSFMKSIMATQLRDLATWVYTTLRYRDEPFCKPNRNLTAVSEFMKNTHV
LIRNETPYTIYGTLDMSSLYCNETMSVDNATAFDSNKTTPTPLSGFQRTFIDPLWDYLDS
LLFLDKIRNFSLQLPGYGNLTPPEHRRAVNLSTLNSLWWWLQ

>AKI25895.1 |envelope glycoprotein O [Human betaherpesvirus 5]
MGRKGEMRGVFNLLFLISLTFLLFSLLNCKSAARVFRLPFPYGRVLSKNGRLAEIKWKQE
LLKQIGASQDYYKFFTIPTKQGLNAVVTMERFPDNYILAGPIQNDSITYMWFDFYSTQLR
KPAKYVYSEYNQTGRKMRFRPPSCGTVPSMGCLSEMLNVSFRNNTGEESCVNLTTFNPMF
FNVPRWNTKLYVGSTKVNVDSQTIYFLGLAALLLRYAQRNCTRSFYLVNAMSRNLFRVPK
YINGTKLKNTMRKLKRKQAPVKEPQKKGKKSQSTTTPSFYTTSTTFNVTNVTYSATTTAR
RTPTSTIAYRPDSSFMKSIMTTQLRDLATWVYTTLRYRQDPFCRSDRNRTAVSEFMKNTH
VLIRNETPYTIYGTIDMSSLYYNETMSVENETASDNNETTPTSPSTRFQKTFIDPLWDYL
DSLLFLDKIRNFSLQLPAYGNLTPPEHRRAVNLSTLNSLWWWLQ

>AKI26232.1 |envelope glycoprotein O [Human betaherpesvirus 5]
MGRKGEMRGVFNLLFLISLTFLLFSLLNCKSAARVFRPPFPYGRVLSKNGRLAEIKWKQE
LLKQIGASQDYYKFFTIPTKQGLNAVVTMERFPDNYILAGPIQNDSITYMWFDFYSTQLR
KPAKYVYSEYNQTGRKMRFRPPSCGTVPSMGCLSEMLNVSFRNNTGEESCVNLTTFNPMF
FNVPRWNTKLYVGSTKVNVDSQTIYFLGLAALLLRYAQRNCTRSFYLVNAMSRHLFRVPK
YINGTKLKNTMRKLKRKQAPVKEPQKKSKKSQSTTTPSFYTTSTTFNVTNVTYSATTTAR
RTPTSTIAYRPDSSFMKSIMTTQLRDLATWVYTTLRYRQDPFCRSDRNRTAVSEFMKNTY
VLIRNETPYTIYGTLDMSSLYCNETMSVENETASDNNETTPTSPSTRFQRTFIDPLWDYL
DSLLFLDKIRNFSLQLPAYGNLTPPEHRRAANLSTLNSLWWWSQ

>AKI26569.1 |envelope glycoprotein O [Human betaherpesvirus 5]
MWGKGEMRGVNLLFLIWLTFLLFFFINCKGARSQRAPFRPRIWHPTVLKKLKQLKLEILR
QLEPIPYIKYPQINTTRVQSLTVNMTEFPYYYILAGPIRNESVTHLWYDFYSTQLRKPAK
YVYSMYNHTTRKITFKPPSCGAVPSMTCLSEMLNVSKRNDTGEEGCGNFTTFNPMFFNVP
RWNTKLYVGPTKVNVDSQTIYFLGLTALLLRYAQRNCTHSFYLVNAMSRNLFRVPKYING
TKLKNTMRKLKRKQAPVKEQLEKKTKKSQSTTTPYLSYTTSTALNVTTNVTYSVTTTAKR
VFTSTIAYRPDSSFMKSIMATQLRDLATWVYTTLRYRDEPFCKPNRNLTAVSEFMKNTHV
LIRNETPYTIYGTLDMSSLYCNETMSVDNATAFDSNKTTPTPLSGFQRTFIDPLWDYLDS
LLFLDKIRNFSLQLPGYGNLTPPEHRRAVNLSTLNSLWWWLQ

>AMJ53433.1 |envelope glycoprotein O [Human betaherpesvirus 5]
MGRKGDMRSISKLFFIISLTVLLFSIINCKVVRPPGRYWLGTVLSTIGKQKLDKFKLEIL
KQLEREPYTKYFNMTRQHVKNLTMNMTQFPQYYILAGPIRNDSITYLWFDFYSTQLRKPA
KYVYSQYNHTAKTITFRPPSCGTVPSMTCLSEMLNVSKRNDTGEQGCGNFTTFNPMFFNV
PRWNTKLYVGPTKVNVDSQTIYFLGLTALLLRYAQRNCTHSFYLVNAMSRNLFRVPKYIN
GTKLKNTMRKLKRKQAPVKEQLEKKTKKSQSTTTPYFSYTTSTALNVTTNATYKVTTSAK
RIPTSTIAYRPDSSFMKSIMATQLRDLATWVYTTLRYRNEPFCKPDRNRTAVSEFMKNTH
VLIRNETPYTIYGTLDMSSLYYNETMSVENETASDNNETTPTSPSTRFQKTFIDPLWDYL
DSLLFLDKIRNFSLQLPAYGNLTPPEHRRAVNLSTLNSLWWWSQ

>AMJ54434.2 |envelope glycoprotein O [Human betaherpesvirus 5]
MGRKGEMRGVFNLLFLISLTFLLFSLLNCKSAARVFRLPFPYGRVLSKNGRLAEIKWKQE
LLKQIGASQDYYKFFTIPTKQGLNAVVTMERFPDNYILAGPIQNDSITYMWFDFYSTQLR
KPAKYVYSEYNQTGRKMRFRPPSCGTVPSMGCLSEMLNVSFRNNTGEESCVNLTTFNPMF
FNVPRWNTKLYVGSTKVNVDSQTIYFLGLAALLLRYAQRNCTRSFYLVNAMSRNLFRVPK
YINGTKLKNTMRKLKRKQAPVKEPQKKSKKSQSTTTPSFYTTSTTFNVTNVTYSATTTAR
RTPTSTIAYRPDSSFMKSIMTTQLRDLATWVYTTLRYRQDPFCRSDRNRTAVSEFMKNTY
VLTRNETPYTIYGTLDMSSLYCNETMSVENETASDNNETTPTSPSTRFQRTFIDPLWDYL
DSLLFLDKIRNFSLQLPAYGNLTPPEHRRAANLSTLNSLWWWSQ

>AHJ81953.1 |envelope glycoprotein O [Human betaherpesvirus 5]
MGKKKILVRGVPRIFMVSTFLLIFLINCKGALNVPRGRPWIGKVPSLKWKLKEQQLKIEI
LKQLQSDIYTKYPQITKNYTQFITTELKKFPLYYILAGPIRNESVTHLWFDFYSTQLRKP
AKYVYSMYNQTAQKITFRPPPCGTVPSMNCLSEMLNVSKRNDTGEEGCGNFTTFNPMFFN
VPRWNTKLYVGSTKVNVDSQTIYFLGLAALLLRYAQRNCTRSFYLVNAMSRNLFRVPKYI
NGTKLKNTMRKLKRKQAPVKEQFEKKIKKSQSSTTPYFSYTTSTAPNVTTNVTYGVTTTA
RRVPTSTIAYRSDSSFMKSIMATQLRDLATWVYTTLRYRDEPFCKPNRNRTAVSEFMKNT
HVLIRNETPYTIYGTLNMSSLYYNETMSVENKTASDSNKTTPASPSTVFQRTFIDPLWDY
LDSLLFINEIRNFSLQSSAYRNLTPPEHHRAVNLSTLNNLWWWLQ

>AHJ82291.1 |envelope glycoprotein O [Human betaherpesvirus 5]
MGRKGEMRGVFNLFFLMSLTFLLFSFINCRAAVRLSVGRYWSGKVLSTIGKQRLDKFKLE
ILKQLEKDIYTKYFNMTRQHIKNLTMNMTEFPRYYILAGPIQNNSVTYLWFDFYSTQLRK
PAKYVFSEYNHTAKTITFRPPSCGTVPSMTCLSEMLNVSKRNDTGEQGCGNFTTFNPMFF
NVPRWNTKLYVGSKKVNVDSQTIYFLGLTALLLRYAQRNCTHSFYLVNAMSRNLFRVPKY
INGTKLKNTMRKLKRKQAPVKEQSEKKSKKSQSTTTPYSPYTTSTALNVTTNATYSVTTT
TRRVSTSTIAYRPDSSFMKSIMTTQLRDLATWVYTTLRYRQNPFCESSRNRTAVSEFMKN
THVLIRNETPYTIYGTLDMSSLYYNETMFVENKTASETTPTSPSTGFQRTFIDPLWDYLD
SLLFLDEIRNFSLQSPTYGNLTPPEHRRAVNLSTLNSLWWWLQ

>AHJ82627.1 |envelope glycoprotein O [Human betaherpesvirus 5]
MGRKEMMVRDVPKMVFLISISFLLVSLINCKVMSKALYNRPWRGLVLSKIGKYKLDQLKL
EILRQLETTISTKYNVSKQLVKNLTMNMTEFPQYYILAGPIQNYSITYLWFDFYSTQLRK
PAKYVYSQYNHTAKTITFRPPPCGTVPSMTCLSEMLNVSKRNDTGEQGCGNFTTFNPMFF
NVPRWNTKLYVGPTKVNVDSQTIYFLGLTALLLRYAQRNCTHSFYLVNAMSRNLFRVPKY
INGTKLKNTMRKLKRKQAPVKEQFEKKAKKTQSTTTPYFSYTTSAALNVTTNVTYSITTA
ARRVSTSTIAYRPDSSFMKSIMATQLRDLATWVYTTLRYRQNPFCEPSRNRTAVSEFMKN
THVLIRNETPYTIYGTLDMSSLYYNETMFVENKTASDSNKTTPTSPSMGFQRTFIDPLWD
YLDSLLFLDEIRNFSLRSPTYVNLTPPEHRRAVNLSTLNSLWWWLQ

>AHJ82793.1 |envelope glycoprotein O [Human betaherpesvirus 5]
MGKKKILVRGVPRIFMVSTFLLIFLINCKGALNVPRGRPWIGKVPSLKWKLKEQQLKIEI
LKQLQSDIYTKYPQITKNYTQFITTELKKFPLYYILAGPIRNESVTHLWFDFYSTQLRKP
AKYVYSMYNQTAQKITFRPPPCGTVPSMNCLSEMLNVSKRNDTGEEGCGNFTTFNPMFFN
VPRWNTKLYVGPTKVNVDSQTIYFLGLAALLLRYAQRNCTRSFYLVNAMSRNLFRVPKYI
NGTKLKNTMRKLKRKQAPVKEQFEKKIKKSQSSTTPYFSYTTSTAPNVTTNVTYGVTTTA
RRVPTFTIAYRSDSSFMKSIMATQLRDLATWVYTTLRYRDEPFCKPNRNRTAVSEFMKNT
HVLIRNETPYTIYGTLNMSSLYYNETMSVENKTASDSNKTTPASPSTVFQRTFIDPLWDY
LDSLLFINEIRNFSLQSSAYRNLTPPEHRRAVNLSTLNNLWWWLQ

>AHJ83469.1 |envelope glycoprotein O [Human betaherpesvirus 5]
MGRKEDMRSISKLFFIISLTVLLFSIINCKVVRPPGRYWLGTVLSTIGKQKLDKFKLEIL
KQLEREPYTKYFNMTRQHVKNLTMNMTQFPQYYILAGPIRNDSITYLWFDFYSTQLRKPA
KYVYSQYNHTAKTITFRPPSCGTVPSMTCLSEMLNVSKRNDTGEQGCGNFTTFNPMFFNV
PRWNTKLYVGPTKVNVDSQTIYFLGLTALLLRYAQRNCTHSFYLVNAMSRNLFRVPKYIN
GTKLKNTMRKLKRKQAPVKEQLEKKTKKSQSTTTPYFSYTTSTALNVTTNATYRVTTSAK
RIPTSTIAYRPDSSFMKSIMATQLRDLATWVYTTLRYRNEPFCKPDRNRTAVSEFMKNTH
VLIRNETPYTIYGTLDMSSLYYNETMSVENETASDNNETTPTSPLTRFQKTFIDPLWDYL
DSLLFLDKIRNFSLQLPAYGNLTPPEHRRAVNLSTLNSLWWWLQ

>AHJ83636.1 |envelope glycoprotein O [Human betaherpesvirus 5]
MGKKEILVRGVFRIFMVYTFLLIFLINCKGALNVPRGRPWIGKVPSLKWKLKEQQLKIEI
LKQLQSDIYTKYPQITKNYTQFITTELKKFPLYYILAGPIRNESVTHLWFDFYSTQLRKP
AKYVYSMYNQTAQKITFRPPPCGTVPSMNCLSEMLNVSKRNDTGEEGCGNFTTFNPMFFN
VPRWNTKLYVGPTKVNVDSQTIYFLGLAALLLRYAQRNCTRSFYLVNAMSRNLFRVPKYI
NGTKLKNTMRKLKRKQAPVKEQLEKKIKKSQSSTTPYFSYTTSTAPNVTTNVTYGVTTTA
RRVPTSTIAYRSDSSFMKSIMATQLRDLATWVYTTLRYRDEPFCKPNRNRTAVSEFMKNT
HVLIRNETPYTIYGTLDMSSLYYNETMSVKNETASDSNKTTPASPSTVLQRTFIDPLWDY
LDSLLFINEIRNFSLQSSAYRNLTPPEHRRAVNLSTLNNLWWWLQ

>AHJ84646.1 |envelope glycoprotein O [Human betaherpesvirus 5]
MGRKGEMRGVFNLFFLMTLTFLLFSFINCRAAVRLSVGRYWSGKVLSTIGKQRLDKFKLE
ILKQLEKDIYTKYFNMTRQHIKNLTMNMTEFPRYYILAGPIQNNSVTYLWFDFYSTQLRK
PAKYVFSEYNHTAKTITFRPPSCGTVPSMTCLSEMLNVSKRNDTGEQGCGNFTTFNPMFF
NVPRWNTKLYVGSKKVNVDSQTIYFLGLTALLLRYAQRNCTHSFYLVNAMSRNLFRVPKY
INGTKLKNTMRKLKRKQAPVKEQSEKKSKKSQSTTTPYSPYTTSTALNVTTNATYSVTTT
ARRVSTSTIAYRPDSSFMKSIMTTQLRDLATWVYTTLRYRQNPFCESSRNRTAVSEFMKN
THVLIRNETPYTIYGTLDMSSLYYNETMFVENKTASETTPTSPSTGFQRTFIDPLWDYLD
SLLFLDEIRNFSLQSPTYGNLTPPEHRRAVNLSTLNSLWWWLQ

>AHJ85659.1 |envelope glycoprotein O [Human betaherpesvirus 5]
MRGKGEMRGVNLLFLIWLTFLLFFFINCKGARSQRAPFRPRIWHPTVLKKLKQLKLEILR
QLEPIPYIKYPQINTTRVQSLTVNMTEFPYYYILAGPIRNESVTHLWYDFYSTQLRKPAK
YVYSMYNHTARKITFKPPSCGAVPSMTCLSEMLNVSKRNDTGEEGCGNFTTFNPMFFNVP
RWNTKLYVGPTKVNVDSQTIYFLGLTALLLRYAQRNCTHSFYLVNAMSRNLFRVPKYING
TKLKNTMRKLKRKQAPVKEQLEKKTKKSQSTTTPYLSYTTSTALNVTTNVTYSVTTTAKR
VFTSTIAYRPDSSFMKSIMATQLRDLATWVYTTLRYRDEPFCKPNRNLTAVSEFMKNTHV
LIRNETPYTIYGTLDMSSLYCNETMSVDNATAFDSNKTTPTPLSGFQRTFIDPLWDYLDS
LLFLDKIRNFSLQLPGYGNLTPPEHRRAVNLSTLNSLWWWLQ

>AHJ85826.1 |envelope glycoprotein O [Human betaherpesvirus 5]
MGRKGEMRGVFNLFFLMSLTFLLFSFINCKIAVARFRVKSQKAKEEERQLKLRILQEIAS
KTGDYYKFFTFPSQQKLYNITVEMKQFPPNSILAGPIRNHSITHLWFDFHTTQLRKPAKY
VYSEYNHTGQKITFRPPSCGTIPSMTCLSEMLNVSRRNNTGEENCGNFTTFNPMFFNVPR
WNTKLYVGPSKVNVDSQTIYFLGLAALLLRYAQRNCTRSFYLVNAMSRNIFRVPKYINST
KLKNTMRKLKRKQAPVKSISKKSRVSTTTPYSSYTSTIFNVSTNVTYSPIVPTRIPTSTI
GYRPDENFMKSILTTQLKDLATWVYTTLRYRDEPFCKPNRNRTAVSEFMKNTHVLIRNET
PYTIYGTLDMSSLYYNDTMPVENETASDNNKTTPTSPSTRFQRTFIDPLWDYLDSLLFLS
EIRNFSLQSSTYGNLTPPEHRRAVNLSTLNSLWWWLQ

>AKI07619.1 |envelope glycoprotein O [Human betaherpesvirus 5]
MGRKGEMRGVFNLLFLISLTFLLFSLLNCKSAARVFRLPFPYGRVLSKNGRLAEIKWKQE
LLKQIGASQDYYKFFTIPTKQGLNAVVTMERFPDNYILAGPIQNDSITYMWFDFYSTQLR
KPAKYVYSEYNQTGRKMRFRPPSCGTVPSMGCLSEMLNVSFRNNTGEESCVNLTTFNPMF
FNVPRWNTKLYVGSTKVNVDSQTIYFLGLAALLLRYAQRNCTRSFYLVNAMSRNLFRVPK
YINGTKLKNTMRKLKRKQAPVKEPQKKSKKSQSTTTPSFYTTSTTFNVTNVTYSATTTAR
RTPTSTIAYRPDSSFMKSIMTTQLRDLATWVYTTLRYRQDPFCRSDRNRTAVSEFMKNTY
VLIRNETPYTIYGTLDMSSLYCNETMSVENETASDNNETTPTSPSTRFQRTFIDPLWDYL
DSLLFLDKIRNFSLQLPAYGNLTPPEHRRAANLSTLNSLWWWSQ

>AKI07787.1 |envelope glycoprotein O [Human betaherpesvirus 5]
MGRKGEMRGVFNLFFLMSLTFLLFSFINCRAAVRLSIGRYWSGKVLSTIGKQRLDKFKLE
ILKQLEKDIYTKYFNMTRQHIKNLTMNMTEFPRYYILAGPIQNNSVTYLWFDFYSTQLRK
PAKYVFSEYNHTAKTITFRPPSCGTVPSMTCLSEMLNVSKRNDTGEQGCGNFTTFNPMFF
NVPRWNTKLYVGSKKVNVDSQTIYFLGLTALLLRYAQRNCTHSFYLVNAMSRNLFRVPKY
INGTKLKNTMRKLKRKQAPVKEQSEKKSKKSQSTTTPYSPYTTSTALNVTTNATYSVTTT
ARRVSTSTIAYRPDSSFMKSIMTTQLRDLATWVYTTLRYRQNPFCESSRNRTAVSEFMKN
THVLIRNETPYTIYGTLDMSSLYYNETMFVENKTASETTPTSPSTGFQRTFIDPLWDYLD
SLLFLDEIRNFSLQSPTYGNLTPPEHRRAVNLSTLNSLWWWLQ

>AKI07955.1 |envelope glycoprotein O [Human betaherpesvirus 5]
MGRKGEMRGVFNLFFLMSLTFLLFSFINCRAAVRLSVGRYWSGKVLSTIGKQRLDKFKLE
ILKQLEKDIYTKYFNMTRQHIKNLTMNMTEFPRYYILAGPIQNNSVTYLWFDFYSTQLRK
PAKYVFSEYNHTAKTITFRPPSCGTVPSMTCLSEMLNVSKRNDTGEQGCGNFTTFNPMFF
NVPRWNTKLYVGSKKVNVDSQTIYFLGLTALLLRYAQRNCTHSFYLVNAMSRNLFRVPKY
INGTKLKNTMRKLKRKQAPVKEQSEKKSKKSQSTTTPYSPYTTSTALNVTTNATYSVTTT
TRRVSTSTIAYRPDSSFMKSIMTTQLRDLATWVYTTLRYRQNPFCESSRNRTAVSEFMKN
THVLIRNETPYTIYGTLDMSSLYYNETMFVENKTASETTPTSPSTGFQRTFIDPLWDYLD
SLLFLDEIRNFSLQSPTYGNLTPPEHRRAVNLSTLNSLWWWLQ

>AKI08289.1 |envelope glycoprotein O [Human betaherpesvirus 5]
MGRKGEMRGVFNLFFLMSLTFLLFSFINCKIAVARFRVKSQKAKEEERQLKLRILQEIAS
KTGDYYKFLTFPSQQKLYNITVEMKQFPPNSILAGPIRNHSITHLWFDFHTTQLRKPAKY
VYSEYNHTGQKITFRPPSCGTIPSMTCLSEMLNVSRRNNTGEENCGNFTTFNPMFFNVPR
WNTKLYVGPSKVNVDSQTIYFLGLAALLLRYAQRNCTRSFYLVNAMSRNIFRVPKYINST
KLKNTMRKLKRKQAPVKPISKKSRVSTTTPYSSYTSTIFNVSTNVTYSPIVPTRIPTSTI
GYRPDENFMKSILTTQLKDLATWVYTTLRYRDEPFCKPNRNRTAVSEFMKNTHVLIRNET
PYTIYGTLDMSSLYYNDTMPVENETASDNNKTTPTSPSTRFQRTFIDPLWDYLDSLLFLS
EIRNFSLQSSTYGNLTPPEHRRAVNLSTLNSLWWWLQ

>AKI08455.1 |envelope glycoprotein O [Human betaherpesvirus 5]
MWGKGEMRGVNLLFLIWLTFLLFFFINCKGARSQRAPFRPRIWHPTVLKKLKQLKLEILR
QLEPIPYIKYPQINTTRVQSLTVNMTEFPYYYILAGPIRNESVTHLWYDFYSTQLRKPAK
YVYSMYNHTARKITFKPPSCGAVPSMTCLSEMLNVSKRNDTGEEGCGNFTTFNPMFFNVP
RWNTKLYVGPTKVNVDSQTIYFLGLTALLLRYAQRNCTHSFYLVNAMSRNLFRVPKYING
TKLKNTMRKLKRKQAPVKEQLEKKTKKSQSTTTPYLSYTTSTALNVTTNVTYSVTTTAKR
VFTSTIAYRPDSSFMKSIMATQLRDLATWVYTTLRYRDEPFCKPNRNLTAVSEFMKNTHV
LIRNETPYTIYGTLDMSSLYCNETMSVDNATAFDSNKTTPTPLSGFQRTFIDPLWDYLDS
LLFLDKIRNFSLQLPGYGNLTPPEHRRAVNLSTLNSLWWWLQ

>AKI08791.1 |envelope glycoprotein O [Human betaherpesvirus 5]
MGRKEMMVRDVPKMVFLISISFLLVSLINCKVMSKALYNRPWRGLVLSKIGKYKLDQLKL
QILRQLETTISTKYNVSKQLVKNLTMNMTEFPQYYILAGPIQNYSITYLWFDFYSTQLRK
PAKYVYSQYNHTAKTITFRPPPCGTVPSMTCLSEMLNVSKRNDTGEQGCGNFTTFNPMFF
NVPRWNTKLYVGPTKVNVDSQTIYFLGLTALLLRYAQRNCTHSFYLVNAMSRNLFRVPKY
INGTKLKNTMRKLKRKQAPVKEQFEKKAKKTQSTTTPYFSYTTSAALNVTTNVTYSITTA
ARRVSTSTIAYRPDSSFMKSIMATQLRDLATWVYTTLRYRQNPFCEPSRNRTAVSEFMKN
THVLIRNETPYTIYGTLDMSSLYYNETMFVENKTASDSNKTTPTSPSMGFQRTFIDPLWD
YLDSLLFLDEIRNFSLRSPTYVNLTPPEHRRAVNLSTLNSLWWWLQ

>AKI08959.1 |envelope glycoprotein O [Human betaherpesvirus 5]
MGRKEMMVRDVPKMVFLISISFLLVSLINCKVMSKALYNRPWRGLVLSKIGKYKLDQLKL
EILRQLETTISTKYNVSKQPVKNLTMNMTEFPQYYILAGPIQNYSITYLWFDFYSTQLRK
PAKYVYSQYNHTAKTITFRPPPCGTVPSMTCLSEMLNVSKRNDTGEQGCGNFTTFNPMFF
NVPRWNTKLYVGPTKVNVDSQTIYFLGLTALLLRYAQRNCTHSFYLVNAMSRNLFRVPKY
INGTKLKNTMRKLKRKQAPVKEQFEKKAKKTQSTTTPYFSYTTSAALNVTTNVTYSITTA
ARRVSTSTIAYRLDSSFMKSIMATQLRDLATWVYTTLRYRQNPFCEPSRNRTAVSEFMKN
THVLIRNETPYTIYGTLDMSSLYYNETMFVENKTASDSNKTTPTSPSMGFQRTFIDPLWD
YLDSLLFLDEIRNFSLRSPTYVNLTPPEHRRAVNLSTLNSLWWWLQ

>AKI09296.1 |envelope glycoprotein O [Human betaherpesvirus 5]
MGRKGEMRGVDLLFLIWLTFLLFFFINCKSARSQRAPFRPRIWHPTVLKKLKQLKLEILR
QLEPIPYIKYPQINTTRVQSLTVNMTEFPYYYILAGPIRNESVTHLWYDFYSTQFRKPAK
YVYSIYNHTARKITFKPPSCGAVPSMTCLSEMLNVSKRNDTGEEGCGNFTTFNPMFFNVP
RWNTKLYVGPTKVNVDSQTIYFLGLTALLLRYAQRNCTHSFYLVNAMSRNLFRVPKYING
TKLKNTMRKLKRKQAPVKEQLEKKTKKSQSTTTPYLSYTTSTALNVTTNVTYSVTTTAKR
VPTSTIAYRPDSSFMKSIMATQLRDLATWVYTTLRYRDEPFCKPNRNLTAVSEFMKNTHV
LIRNETPYTIYGTLDMSSLYCNETMSVDNATAFDSNKTTPTPLSGFQRTFIDPLWDYLDS
LLFLDKIRNFSLQLPAYGNLTPPEHCRAVNLSTLNSLWWWLQ

>AKI09632.1 |envelope glycoprotein O [Human betaherpesvirus 5]
MGRKGEMRGVFNLLFLISLTFLLFSLLNCKSAARVFRLPFPYGRVLSKNGRLAEIKWKQE
LLKQIGASQDYYKFFTIPTKQGLNAVVTMERFPDNYILAGPIQNDSITYMWFDFYSTQLR
KPAKYVYSEYNQTGRKMRFRPPSCGTVPSMGCLSEMLNVSFRNNTGEESCVNLTTFNPMF
FNVPRWNTKLYVGSTKVNVDSQTIYFLGLAALLLRYAQRNCTRSFYLVNAMSRNLFRVPK
YINGTKLKNTMRKLKRKQAPVKEPQKKSKKSQSTTTPSFYTTSTTFNVTNVTYSATTTAR
RTPTSTIAYRPDSSFMKSIMTTQLRDLATWVYTTLRYRQDPFCRSDRNRTAVSEFMKNTY
VLIRNETPYTIYGTLDMSSLYCNETMSVENETASDNNETTPTSPSTGFQRTFIDPLWDYL
DSLLFLNKIRNFSLQLPAYGNLTPPEHRRAVNLSTLNSLWWWLQ

>AKI09799.1 |envelope glycoprotein O [Human betaherpesvirus 5]
MWGKGEMRGVNLLFLIWLTFLLFFFINCKGARSQRAPFRPRIWHPTVLKKLKQLKLEILR
QLEPIPYIKYPQINTTRVQSLTVNMTEFPYYYILAGPIRNESVTHLWYDFYSTQLRKPAK
YVYSMYNHTARKITFKPPSCGAVPSMTCLSEMLNVSKRNDTGEEGCGNFTTFNPMFFNVP
RWNTKLYVGPTKVNVDSQTIYFLGLTALLLRYAQRNCTHSFYLVNAMSRNLFRVPKYING
TKLKNTMRKLKRKQAPVKEQLEKKTKKSQSTTTPYLSYTTSTALNVTTNVTYSVTTTAKR
VFTSTIAYRPDSSFMKSIMATQLRDLATWVYTTLRYRDEPFCKPNRNLTAVSEFMKNTHV
LIRNETPYTIYGTLDMSSLYCNETMSVDNATAFDSNKTTPTPLSGFQRTFIDPLWDYLDS
LLFLDKIRNFSLQLPGYGNLTPPEHRRAVNLSTLNSLWWWLQ

>AKI10137.1 |envelope glycoprotein O [Human betaherpesvirus 5]
MGRKGEMRGVFNLFFLMSLTFLLFSFINCKIAVARFRVKSQKAKEEERQLKLRILQELAS
KTGDYYKFFTFPSQQKLYNITVEMKQFPPNSILAGPIRNHSITHLWFDFHTTQLRKPAKY
VYSEYNHTGQKITFRPPSCGTIPSMTCLSEMLNVSRRNNTGEENCGNFTTFNPMFFNVPR
WNTKLYVGPSKVNVDSQTIYFLGLAALLLRYAQRNCTRSFYLVNAMSRNIFRVPKYINST
KLKNTMRKLKRKQAPVKSISKKSRVSTTTPYSSYTSTIFNVSTNVTYSPIVPTRIPTSTI
GYRPDENFMKSILTTQLKDLATWVYTTLRYRDEPFCKPNRNRTAVSEFMKNTHVLIRNET
PYTIYGTLDMSSLYYNDTMPVENETASDNNKTTPTSPSTRFQRTFIDPMWDYLDSLLFLS
EIRNFSLQSSTYGNLTPPEHRRAVNLSTLNSLWWWLQ

>AKI10471.1 |envelope glycoprotein O [Human betaherpesvirus 5]
MGRKGEMRGVFNLLFLISLTFLLFSLLNCKSAARVFRLPFPYGRVLSKNGRLAEIKWKQE
LLKQIGASQDYYKFFTIPTKQGLNAVVTMERFPDNYILAGPIKNDSITYMWFDFYSTQLR
KPAKYVYSEYNQTGRKMRFRPPSCGTVPSMGCLSEMLNVSFRNNTGEESCVNLTTFNPMF
FNVPRWNTKLYVGSTKVNVDSQTIYFLGLAALLLRYAQRNCTRSFYLVNAMSRNLFRVPK
YINGTKLKNTMRKLKRKQAPVKEPQKKSKKSQSTTTPSFYTTFTTFNVTNVTYSATTTAR
RTPTSTIAYRPDSSFMKSIMTTQLRDLATWVYTTLRYRQDPFCRSDRNRTAVSEFMKNTY
VLIRNETPYTIYGTLDMSSLYCNETMSVENETASDNNETTPTSPSTGFQRTFIDPLWDYL
DSLLFLNKIHNFSLQLPAYGNLTPPEHRRAVNLSTLNSLWWWLQ

>AKI10638.1 |envelope glycoprotein O [Human betaherpesvirus 5]
MGRKGEMRGVFNLLFLISLTFLLFSLLNCKSAARVFRLPFPYGRVLSKNGRLAEIKWKQE
LLKQIGASQDYYKFFTIPTKQGLNAVVTMERFPDNYILAGPIKNDSITYMWFDFYSTQLR
KPAKYVYSEYNQTGRKMRFRPPSCGTVPSMGCLSEMLNVSFRNNTGEESCVNLTTFNPMF
FNVPRWNTKLYVGSTKVNVDSQTIYFLGLAALLLRYAQRNCTRSFYLVNAMSRNLFRVPK
YINGTKLKNTMRKLKRKQAPVKEPQKKSKKSQSTTTPSFYTTFTTFNVTNVTYSATTTAR
RTPTSTIAYRPDSSFMKSIMTTQLRDLATWVYTTLRYRQDPFCRSDRNRTAVSEFMKNTY
VLIRNETPYTIYGTLDMSSLYCNETMSVENETASDNNETTPTSPSTGFQRTFIDPLWDYL
DSLLFLNKIHNFSLQLPAYGNLTPPEHRRAVNLSTLNSLWWWLQ

>AKI10806.1 |envelope glycoprotein O [Human betaherpesvirus 5]
MGRKGEMRGVFNLFFLMSLTFLLFSFINCRAAVRLSVGRYWSGKVLSTIGKQRLDKFKLE
ILKQLEKDIYTKYFNMTRQHIKNLTMNMTEFPRYYILAGPIQNNSVTYLWFDFYSTQLRK
PAKYVFSEYNHTAKTIRFRPPSCGTVPSMTCLSEMLNVSKRNDTGEQGCGNFTTFNPMFF
NVPRWNTKLYVGSKKVNVDSQTIYFLGLTALLLRYAQRNCTHSFYLVNAMSRNLFRVPKY
INGTKLKNTMRKLKRKQAPVKEQSEKKSKKSQSTTTPYSPYTTSTALNVTTNATYSVTTT
ARRVSTSTIAYRPDSSFMKSIMTTQLRDLATWVYTTLRYRQNPFCESSRNRTAVSEFMKN
THVLIRNETPYTIYGTLDMSSLYYNETMFVENKTASETTPTSPSTGFQRTFIDPLWDYLD
SLLFLDEIRNFSLQSPTYVNLTPPEHRRAVNLSTLNSLWWWLQ

>AKI11139.1 |envelope glycoprotein O [Human betaherpesvirus 5]
MGKKEILVRGVFRIFMVYTFLLIFLINCKGALNVPRGRPWIGKVPSLKWKLKEQQLKIEI
LKQLQSDIYTKYPQITKNYTQFITTELKKFPLYYILAGPIRNESVTHLWFDFYSTQLRKP
AKYVYSMYNQTAQKITFRPPPCGTVPSMNCLSEMLNVSKRNDTGEEGCGNFTTFNPMFFN
VPRWNTKLYVGPTKVNVDSQTIYFLGLAALLLRYAQRNCTRSFYLVNAMSRNLFRVPKYI
NGTKLKNTMRKLKRKQAPVKEQLEKKIKKSQSSTTPYFSYTTSTAPNVTTNVTYGVTTTA
RRVPTSTIAYRSDSSFMKSIMATQLRDLATWVYTTLRYRDEPFCKPNRNRTAVSEFMKNT
HVLIRNETPYTIYGTLDMSSLYYNETMSVKNETASDSNKTTPASPSTVLQRTFIDPLWDY
LDSLLFINEIRNFSLQSSAYRNLTPPEHRRAVNLSTLNNLWWWLQ

>AKI11474.1 |envelope glycoprotein O [Human betaherpesvirus 5]
MGKKKILVRGVPRIFMVSTFLLIFLINCKGALNVPRGRPWIGKVPSLKWKLKEQELKIEI
LKQLQSDIYTKYPQITKNYTQFITTELKKFPLYYILAGPIRNESVTHLWFDFYSTQLRKP
AKYVYSMYNQTAQKITFRPPPCGTVPSMNCLSEMLNVSKRNDTGEEGCGNFTTFNPMFFN
VPRWNTKLYVGPTKVNVDSQTIYFLGLAALLLRYAQRNCTRSFYLVNAMSRNLFRVPKYI
NGTKLKNTMRKLKRKQAPVKEQFEKKIKKSQSSTTPYFSYTTSTAPNVTTNVTYGVTTTA
RRVPTSTIAYRSDSSFMKSIMATQLRDLATWVYTTLRYRDEPFCKPNRNRTAVSEFMKNT
HVLIRNETPYTIYGTLNMSSLYYNETMSVENKTASDSNKTTPASPSTVFQRTFIDPLWDY
LDSLLFINEIRNFSLQSSAYRNLTPPEHRRAVNLSTLNNLWWWLQ

>AKI12137.1 |envelope glycoprotein O [Human betaherpesvirus 5]
MGRKGEMRGVFNLFFLMTLTFLLFSFINCRAAVRLSVGRYWSGKVLSTIGKQRLDKFKLE
ILKQLEKDIYTKYFNMTRQHIKNLTMNMTEFPRYYILAGPIQNNSVTYLWFDFYSTQLRK
PAKYVFSEYNHTAKTITFRPPSCGTVPSMTCLSEMLNVSKRNDTGEQGCGNFTTFNPMFF
NVPRWNTKLYVGSKKVNVDSQTIYFLGLTALLLRYAQRNCTHSFYLVNAMSRNLFRVPKY
INGTKLKNTMRKLKRKQAPVKEQSEKKSKKSQSTTTPYSPYTTSTALNVTTNATYSVTTT
ARRVSTSTIAYRPDSSFMKSIMTTQLRDLATWVYTTLRYRQNPFCESSRNRTAVSEFMKN
THVLIRNETPYTIYGTLDMSSLYYNETMFVENKTASETTPTSPSTGFQRTFIDPLWDYLD
SLLFLDEIRNFSLQSPTYGNLTPPEHRRAVNLSTLNSLWWWLQ

>AKI12303.1 |envelope glycoprotein O [Human betaherpesvirus 5]
MGRKGEMRGVFNLLFLISLTFLLFSLLNCKSAARVFRLPFPYGRVLSKNGRLAEIKWKQE
LLKQIGASQDYYKFFTIPTKQGLNAVVTMERFPDNYILAGPIQNDSITYMWFDFYSTQLR
KPAKYVYSEYNQTGRKMRFRPPSCGTVPSMGCLSEMLNVSFRNNTGEESCVNLTTFNPMF
FNVPRWNTKLYVGSTKVNVDSQTIYFLGLAALLLRYAQRNCTRSFYLVNAMSRNLFRVPK
YINGTKLKNTMRKLKRKQAPVKEPQKKSKKSQSTTTPSFYTTSTTFNVTNVTYSATTTAR
RTPTSTIAYRPDSSFMKSIMTTQLRDLATWVYTTLRYRQDPFCRSDRNRTAVSEFMKNTY
VLIRNETPYTIYGTLDMSSLYCNETMSVENETASDNNETTPTSPSTGFQRTFIDPLWDYL
DSLLFLNKIRNFSLQLPAYGNLTPPEHRRAVNLSTLNSLWWWLQ

>AKI13471.1 |envelope glycoprotein O [Human betaherpesvirus 5]
MGRKGEMRGVFNLFFLMTLTFLLFSFINCRAAVRLSVGRYWSGKVLSTIGKQRLDKFKLE
ILKQLEKDIYTKYFNMTRQHIKNLTMNMTEFPRYYILAGPIQNNSVTYLWFDFYSTQLRK
PAKYVFSEYNHTAKTITFRPPSCGTVPSMTCLSEMLNVSKRNDTGEQGCGNFTTFNPMFF
NVPRWNTKLYVGSKKVNVDSQTIYFLGLTALLLRYAQRNCTHSFYLVNAMSRNLFRVPKY
INGTKLKNTMRKLKRKQAPVKEQSEKKSKKSQSTTTPYSPYTTSTALNVTTNATYSVTTT
ARRVSTSTIAYRPDSSFMKSIMTTQLRDLATWVYTTLRYRQNPFCESSRNRTAVSEFMKN
THVLIRNETPYTIYGTLDMSSLYYNETMFVENKTASETTPTSPSTGFQRTFIDPLWDYLD
SLLFLDEIRNFSLQSPTYGNLTPPEHRRAVNLSTLNSLWWWLQ

>AKI14644.1 |envelope glycoprotein O [Human betaherpesvirus 5]
MGRKGEMRGVFNLFFLMTLTFLLFSFINCRAAVRLSVGRYWSGKVLSTIGKQRLDKFKLE
ILKQLEKDIYTKYFNMTRQHIKNLTMNMTEFPRYYILAGPIQNNSVTYLWFDFYSTQLRK
PAKYVFSEYNHTAKTITFRPPSCGTVPSMTCLSEMLNVSKRNDTGEQGCGNFTTFNPMFF
NVPRWNTKLYVGSKKVNVDSQTIYFLGLTALLLRYAQRNCTHSFYLVNAMSRNLFRVPKY
INGTKLKNTMRKLKRKQAPVKEQSEKKSKKSQSTTTPYSPYTTSTALNVTTNATYSVTTT
ARRVSTSTIAYRPDSSFMKSIMTTQLRDLATWVYTTLRYRQNPFCESSRNRTAVSEFMKN
THVLIRNETPYTIYGTLDMSSLYYNETMFVENKTASETTPTSPSTGFQRTFIDPLWDYLD
SLLFLDEIRNFSLQSPTYGNLTPPEHRRAVNLSTLNSLWWWLQ

>AKI14979.1 |envelope glycoprotein O [Human betaherpesvirus 5]
MGRKGEMRGVNLLFLIWLTFLLFFFINCKSARSQRAPFRPRIWHPTVLKKLKQLKLEILR
QLEPIPYIKYPQINTTRVQSLTVNMTEFPYYYILAGPIRNESVTHLWYDFYSTQFRKPAK
YVYSIYNHTARKITFKPPSCGAVPSMTCLSEMLNVSKRNDTGEEGCGNFTTFNPMFFNVP
RWNTKLYVGPTKVNVDSQTIYFLGLTALLLRYAQRNCTHSFYLVNAMSRNLFRVPKYING
TKLKNTMRKLKRKQAPVKEQLEKKTKKSQSTTTPYLSYTTSTALNVTTNVTYSVTTTAKR
VPTSTIAYRPDSSFMKSIMATQLRDLATWVYTTLRYRDEPFCKPNRNLTAVSEFMKNTHV
LIRNETPYTIYGTLDMSSLYCNETMSVDNATAFDSNKTTPTPLSGFQRTFIDPLWDYLDS
LLFLDKIRNFSLQLPAYRNLTPPEHRRAVNLSTLNNLWWWLQ

>AKI15314.1 |envelope glycoprotein O [Human betaherpesvirus 5]
MGKKKILVRGVPRIFMVSTFLLIFLINCKGALNVPRGRPWIGKVPSLKWKLKEQQLKIEI
LKQLQSDIYTKYPQITKNYTQFITTELKKFPLYYILAGPIRNESVTHLWFDFYSTQLRKP
AKYVYSMYNQTAQKITFRPPPCGTVPSMNCLSEMLNVSKRNDTGEEGCGNFTTFNPMFFN
VPRWNTKLYVGPTKVNVDSQTIYFLGLAALLLRYAQRNCTRSFYLVNAMSRNLFRVPKYI
NGTKLKNTMRKLKRKQAPVKEQFEKKIKKSQSSTTPYFSYTTSTAPNVTTNVTYGVTTTA
RRVPTSTIAYRSDSSFMKSIMATQLRDLATWVYTTLRYRDEPFCKPNRNLTAVSEFMKNT
HVLIRNETPYTIYGTLNMSSLYYNETMSVENKTASDSNKTTPASPSTVFQRTFIDPLWDY
LDSLLFINEIRNFSLQSSAYRNLTPPEHRRAVNLSTLNNLWWWLQ

>AKI15981.1 |envelope glycoprotein O [Human betaherpesvirus 5]
MWGKGEMRGVNLLFLIWLTFLLFFFINCKGARSQRAPFRPRIWHPTVLKKLKQLKLEILR
QLEPIPYIKYPQINTTRVQSLTVNMTEFPYYYILAGPIRNESVTHLWYDFYSTQLRKPAK
YVYSMYNHTARKITFKPPSCGAVPSMTCLSEMLNVSKRNDTGEEGCGNFTTFNPMFFNVP
RWNTKLYVGPTKVNVDSQTIYFLGLTALLLRYAQRNCTHSFYLVNAMSRNLFRVPKYING
TKLKNTMRKLKRKQAPVKEQLEKKTKKSQSTTTPYLSYTTSTALNGTTNVTYSVTTTAKR
VFTSTIAYRPDSSFMKSIMATQLRDLATWVYTTLRYRDEPFCKPNRNLTAVSEFMKNTHV
LIRNETPYTIYGTLDMSSLYCNETMSVDNATAFDSNKTTPTPLSGFQRTFIDPLWDYLDS
LLFLDKIRNFSLQLPGYGNLTPPEHRRAVNLSTLNSLWWWLQ

>AKI16316.1 |envelope glycoprotein O [Human betaherpesvirus 5]
MGRKEDMRSISKLFFIISLTVLLFSIINCKVVRPPGRYWLGTVLSTIGKQKLDKFKLEIL
KQLEREPYTKYFNMTRQHVKNLTMNMTQFPQYYILAGPIRNDSITYLWFDFYSTQLRKPA
KYVYSQYNHTAKTITFRPPSCGTVPSMTCLSEMLNVSKRNDTGEQGCGNFTTFNPMFFNV
PRWNIKLYVGPTKVNVDSQTIYFLGLTALLLRYAQRNCTHSFYLVNAMSRNLFRVPKYIN
GTKLKNTMRKLKRKQAPVKEQLEKKTKKSQSTTTPYFSYTTSTALNVTTNATYRVTTSAK
RIPTSTIAYRPDSSFMKSIMATQLRDLATWVYTTLRYRNEPFCKPDRNRTAVSEFMKNTH
VLIRNETPYTIYGTLDMSSLYYNETMSVENETASDNNETTPTSPSTRFQKTFIDPLWDYL
DSLLFLDKIRNFSLQLPAYGNLTPPEHRRAVNLSTLNSLWWWLQ

>AKI16979.1 |envelope glycoprotein O [Human betaherpesvirus 5]
MGRKGEMRGVFNLFFLMSLTFLLFSFINCRAAVRLSVGRYWSGKVLSTIGKQRLDKFKLE
ILKQLEKDIYTKYFNMTRQHIKNLTMNMTEFPRYYILAGPIQNNSVTYLWFDFYSTQLRK
PAKYVFSEYNHTAKTITFRPPSCGTVPSMTCLSEMLNVSKRNDTGEQGCGNFTTFNPMFF
NVPRWNTKLYVGSKKVNVDSQTIYFLGLTALLLRYAQRNCTHSFYLVNAMSRNLFRVPKY
INGTKLKNTMRKLKRKQAPVKEQSEKKSKKSQSTTTPYSPYTTSTALNVTTNATYSVTTT
ARRVSTSTIAYRPDSSFMKSIMTTQLRDLATWVYTTLRYRQNPFCESSRNRTAVSEFMKN
THVLIRNETPYTIYGTLDMSSLYYNETMFVENKTASETTLTSPSTGFQRTFIDPLWDYLD
SLLFLDEIRNFSLQSPTYGNLTPPEHRRAVNLSTLNSLWWWLQ

>AKI17147.1 |envelope glycoprotein O [Human betaherpesvirus 5]
MGRKGEMRGVFNLFFLMSLTFLLFSFINCKIAVARFRVKSQKAKEEERQLKLRILQEIAS
KTGDYYKFFTFPSQQKLYNITVEMKQFPPNSILAGPIRNHSITHLWFDFHTTQLRKPAKY
VYSEYNHTGQKITFRPPSCGTIPSMTCLSEMLNVSRRNNTGEENCGNFTTFNPMFFNVPR
WNTKLYVGPSKVNVDSQTIYFLGLAALLLRYAQRNCTRSFYLVNAMSRNIFRVPKYINST
KLKNTMRKLKRKQAPVKSISKKSRVSTTTPYSSYTSTIFNVSTNVTYSPIVPTRIPTSTI
GYRPDENFMKSILTTQLKDLATWVYTTLRYRDEPFCKPNRNRTAVSEFMKNTHVLIRNET
PYTIYGTLDMSSLYYNDTMPVENETASDNNKTTPTSPSTRFQRTFIDPLWDYLDSLLFLS
EIRNFSLQSSTYGNLTPPEHRRAVNLSTLNSLWWWLQ

>AKI17316.1 |envelope glycoprotein O [Human betaherpesvirus 5]
MGRKGEMRDVFNLFFLMSLTFLLFSFINCRAAVRLSVGRHWSGKVLSTIGKQRLDKFKLE
ILKQLEKDIYTKYFNMTRQHIKNLTMNMTEFPRYYILAGPIQNNSVTYLWFDFYSTQLRK
PAKYVFSEYNHTAKTITFRPPSCGTVPSMTCLSEMLNVSKRNDTGEQGCGNFTTFNPMFF
NVPRWNTKLYVGSKKVNVDSQTIYFLGLTALLLRYAQRNCTHSFYLVNAMSRNLFRVPKY
INGTKLKNTMRKLKRKQAPVKEQSEKKSKKSQSTTTPYSPYTTSTALNVTTNATYSVTTT
ARRVSTSTIAYRPDSSFMKSIMTTQLRDLATWVYTTLRYRQNPFCESSRNRTAVSEFMKN
THVLIRNETPYTIYGTLDMSSLYYNETMFVENKTASETTPTSPSTGFQRTFIDPLWDYLD
SLLFLDEIRNFSLQSPTYGNLTPPEHRRAVNLSTLNSLWWWLQ

>AKI18316.1 |envelope glycoprotein O [Human betaherpesvirus 5]
MGRKGDMRSISKLFFIISLTVLLFSIINCKVVRPPGRYWLGTVLSTIGKQKLDKFKLEIL
KQLEREPYTKYFNMTRQHVKNLTMNMTQFPQYYILAGPIRNDSITYLWFDFYSTQLRKPA
KYVYSQYNHTAKTITFRPPPCGTVPSMTCLSEMLNVSKRNDTGEQGCGNFTTFNPMFFNV
PRWNTKLYVGPTKVNVDSQTIYFLGLTALLLRYAQRNCTHSFYLVNAMSRNLFRVPKYIN
GTKLKNTMRKLKRKQAPVKEQFEKKAKKTQSTTTPYFSYTTSAALNVTTNVTYSITTAAR
RVSTSTIAYRPDSSFMKSIMATQLRDLATWVYTTLRYRQNPFCEPSRNRTAVSEFMKNTH
VLIRNETPYTIYGTLDMSSLYYNETMFVENKTASDSNKTTPTSPSMGFQRTFIDPLWDYL
DSLLFLDEIRNFSLRSPTYVNLTPPEHRRAVNLSTLNSLWWWLQ

>AKI18820.1 |envelope glycoprotein O [Human betaherpesvirus 5]
MGRKGEMRGVFNLLFLISLTFLLFSLLNCKSAARVFRPPFPYGRVLSKNGRLAEIKWKQE
LLKQIGASQDYYKFFTIPNKQGLNAVVTMERFPDNYILAGPIQNDSITYMWFDFYSTQLR
KPAKYVYSEYNQTGRKMRFRPPSCGTVPSMGCLSEMLNVSFRNNTGEESCVNLTTFNPMF
FNVPRWNTKLYVGSTKVNVDSQTIYFLGLAALLLRYAQRNCTRSFYLVNAMSRNLFRVPK
YINGTKLKNTMRKLKRKQAPVKEPQKKSKKSQSTTTPSFYTTSTTFNVTNVTYSATTTAR
RTPTSTIAYRPDSSFMKSIMTTQLRDLATWVYTTLRYRQDPFCRSDRNRTAVSEFMKNTY
VLIRNETPYTIYGTLDMSSLYCNETMSVENETASDNNETTPTSPSTKFQRTFIDPLWDYL
DSLLFLDKIRNFSLQLPAYGNLTPPEHRRAANLSTLNSLWWWSQ

>AKI19491.1 |envelope glycoprotein O [Human betaherpesvirus 5]
MGRKGEMRGVFNLFFLMTLTFLLFSFINCRAAVRLSVGRYWSGKVLSTIGKQRLDKFKLE
ILKQLEKDIYTKYFNMTRQHIKNLTMNMTEFPRYYILAGPIQNNSVTYFWFDFYSTQLRK
PAKYVFSEYNHTAKTITFRPPSCGTVPSMTCLSEMLNVSKRNDTGEQGCGNFTTFNPMFF
NVPRWNTKLYVGSKKVNVDSQTIYFLGLTALLLRYAQRNCTHSFYLVNAMSRNLFRVPKY
INGTKLKNTMRKLKRKQAPVKEQSEKKSKKSQSTTTPYSPYTTSTALNVTTNATYSVTTT
ARRVSTSTIAYRPDSSFMKSIMTTQLRDLATWVYTTLRYRQNPFCESSRNRTAVSEFMKN
THVLIRNETPYTIYGTLDMSSLYYNETMFVENKTASETTPTSPSTGFQRTFIDPLWDYLD
SLLFLDEIRNFSLQSPTYGNLTPPEHRRAVNLSTLNSLWWWLQ

>AKI19991.1 |envelope glycoprotein O [Human betaherpesvirus 5]
MGRKGEMRGVFNLLFLISLTFLLFSLLNCKSAAKVFRLPFPYGRVLSKNGRLAEIKWKQE
LLKQIGASQDYYKFFTIPTKQGLNAVVTMERFPDNYILAGPIQNDSITYMWFDFYSTQLR
KPAKYVYSEYNQTGRKMRFRPPSCGTVPSMGCLSEMLNVSFRNNTGEESCVNLTTFNPMF
FNVPRWNTKLYVGSTKVNVDSQTIYFLGLAALLLRYAQRNCTRSFYLVNAMSRNLFRVPK
YINGTKLKNTMRKLKRKQAPVKEPQKKSKKSQSTTTPSFYTTSTTFNVTNVTYSATTTAR
RTPTSTIAYRPDSSFMKSIMTTQLRDLATWVYTTLRYRQDPFCRSDRNRTAVSEFMKNTY
VLIRNETPYTIYGTLDMSSLYCNETMSVENETASNNNETTPTSPSTGFQRTFIDPLWDYL
DSLLFLNKIRNFSLQLPAYGNLTPPEHRRAVNLSTLNSLWWWLQ

>AKI20327.1 |envelope glycoprotein O [Human betaherpesvirus 5]
MGRKEMMVRDVPKMVFLISISFLLVSLINCKVMSKALYNRPWRGLVLSKIGKYKLDQLKL
EILRQLETTISTKYNVSKQPVKNLTMNMTEFPQYYILAGPIQNYSITYLWFDFYNTQLRK
PAKYVYSQYNHTAKTITFRPPPCGTVPSMTCLSEMLNVSKRNDTGEQGCGNFTTFNPMFF
NVPRWNTKLYVGPTKVNVDSQTIYFLGLTALLLRYAQRNCTHSFYLVNAMSRNLFRVPKY
INGTKLKNTMRKLKRKQAPVKEQFEKKAKKTQSTTTPYFSYTTSAALNVTTNVTYSITTA
ARRVSTSTIAYRPDSSFMKSIMATQLRDLATWVYTTLRYRQNPFCEPSRNRTAVSEFMKN
THVLIRNETPYTIYGTLDMSSLYYNETMFVENKTASDSNKTTPTSPSMGFQRTFIDPLWD
YLDSLLFLDEIRNFSLRSPTYVNLTPPEHRRTVNLSTLNSLWWWLQ

>AKI20830.1 |envelope glycoprotein O [Human betaherpesvirus 5]
MGRKGEMRGVNLLFLIWLTFLLFFFINCKSARSQRAPFRPRIWHPTVLKKLKQLKLEILR
QLEPIPYIKYPQINTTRVQSLTVNMTEFPYYYILAGPIRNESVTHLWYDFYSTQFRKPAK
YVYSIYNHTARKITFKPPSCGAVPSMTCLSEMLNVSKRNDTGEEGCGNFTTFNPMFFNVP
RWNTKLYVGPTKVNVDSQTIYFLGLTALLLRYAQRNCTHSFYLVNAMSRNLFRVPKYING
TKLKNTMRKLKRKQAPVKEQLEKKTKKSQSTTTPYLSYTTSTALNVTTNVTYSVTTTAKR
VPTSTIAYRPDSSFMKSIMATQLRDLATWVYTTLRYRDEPFCKPNRNLTAVSEFMKNTHV
LIRNETPYTIYGTLDMSSLYCNETMSVDNATAFDSNKTTPTPLSGFQRTFIDPLWDYLDS
LLFLDKIRNFSLQLPAYGNLTPPEHRRAVNLSTLNSLWWWLQ

>AKI20998.1 |envelope glycoprotein O [Human betaherpesvirus 5]
MGRKGEIRGVFNLFFLMSLTFLLFSFINCRAAVRLSVGRYWSGKVLSTIGKQRLDKFKLE
ILKQLEKDIYTKYFNMTRQHIKNLTMNMTEFPRYYILAGPIQNNSVTYLWFDFYSTQLRK
PAKYVFSEYNHTAKTITFRPPSCGTVPSMTCLSEMLNVSKRNDTGEQGCGNFTTFNPMFF
NVPRWNTKLYVGSKKVNVDSQTIYFLGLTALLLRYAQRNCTHSFYLVNAMSRNLFRVPKY
INGTKLKNTMRKLKRKQAPVKEQSEKKSKKSQSTTTPYSPYTTSTALNVTTNATYSVTTT
ARRVSTSIIAYRPDSSFMKSIMTTQLRDLATWVYTTLRYRQNPFCESSRNRTAVSEFMKN
THVLIRNETPYTIYGTLDMSSLYYNETMFVENKTASETTPTSPSTGFQRTFIDPLWDYLD
SLLFLDEIRNFSLQSPTYGNLTPPEHRRAVNLSTLNSLWWWLQ

>AKI21663.1 |envelope glycoprotein O [Human betaherpesvirus 5]
MGRKGEMRGVFNLFFLMSLTFLLFSFINCKIAVARFRVKSQKAKEEERQLKLRILQEIAS
KTGDYYKFLTFPSQQKLYNITVEMKQFPPNSILAGPIRNHSITHLWFDFHTTQLRKPAKY
VYSEYNHTGQKITFRPPSCGTIPSMTCLSEMLNVSRRNNTGEENCGNFTTFNPMFFNVPR
WNTKLYVGPSKVNVDSQTIYFLGLAALLLRYAQRNCTRSFYLVNAMSRNIFRVPKYINST
KLKNTMRKLKRKQAPVKPISKKSRVSTTTPYSSYTSTIFNVSTNVTYSPIVPTRIPTSTI
GYRPDENFMKSILTTQLKDLATWVYTTLRYRDEPFCKPNRNRTAVSEFMKNTHVLIRNET
PYTIYGTLDMSSLYYNDTMPVENETASDNNKTTPTSPSTRFQRTFIDPLWDYLDSLLFLS
EIRNFSLQSSTYGNLTPPEHRRAVNLSTLNSLWWWLQ

>AKI22164.1 |envelope glycoprotein O [Human betaherpesvirus 5]
MGRKGEMRGVFNLFFLMSLTFLLFSFINCKIAVARFRVKSQKAKEEERQLKLRILQEIAS
KTGDYYKFFTFPSQQKLYNITVEMKQFPPNSILAGPIRNHSITHLWFDFHTTQLRKPAKY
VYSEYNHTGQKITFRPPSCGTIPSMTCLSEMLNVSRRNNTGEENCGNFTTFNPMFFNVPR
WNTKLYVGPSKVNVDSQTIYFLGLAALLLRYAQRNCTRSFYLVNAMSRNIFRVPKYINST
KLKNTMRKLKRKQAPVKSISKKSRVSTTTPYSSYTSTIFNVSTNVTYSPIVPTRIPTSTI
GYRPDENFMKSILTTQLKDLATWVYTTLRYRDEPFCKPNRNRTAVSEFMKNTHVLIRNET
PYTIYGTLDMSSLYYNDTMPVENETASDNNKTTPTSPSTRFQRKFIDPLWDYLDSLLFLS
EIRNFSLQSSTYGNLTPPEHRRAVNLSTLNSLWWWLQ

>AKI22497.1 |envelope glycoprotein O [Human betaherpesvirus 5]
MGRKEMMVRDVPKMVFLISISFLLVSFINCKVMSKALYNRPWRGLVLSKIGKYKLDQLKL
EILRQLETTISTKYNVSKQPVKNLTMNMTEFPQYYILAGPIQNYSITYLWFDFYSTQLRK
PAKYVYSQYNHTAKTITFRPPPCGTVPSMTCLSEMLNVSKRNDTGEQGCGNFTTFNPMFF
NVPRWNTKLYVGPTKVNVDSQTIYFLGLTALLLRYAQRNCTHSFYLVNAMSRNLFRVPKY
INGTKLKNTMRKLKRKQAPVKEQFEKKAKKTQSTTTPYFSYTTSAALNVTTNVTYSITTA
ARRVSTSTIAYRPDSSFMKSIMATQLRDLATWVYTTLRYRQNPFCEPSRNRTAVSEFMKN
THVLIRNETPYTIYGTLDMSSLYYNETMFVENKTASDSNKTTPTSPSMGFQRTFIDPLWD
YLDSLLFLDEIRNFSLRSPTYVNLTPPEHRRAVNLSTLNSLWWWLQ

>AKI22832.1 |envelope glycoprotein O [Human betaherpesvirus 5]
MGRKGEMRGVNLLFLIWLTFLLFFFINCKSARSQRAPFRPRIWHPTVLKKLKQLKLEILR
QLEPIPYIKYPQINTTRVQSLTVNMTEFPYYYILAGPIRNESVTHLWYDFYSTQFRKPAK
YVYSIYNHTARKITFKPPSCGAVPSMTCLSEMLNVSKRNDTGEEGCGNFTTFNPMFFNVP
RWNTKLYVGPTKVNVDSQTIYFLGLTALLLRYAQRNCTHSFYLVNAMSRNLFRVPKYING
TKLKNTMRKLKRKQAPVKEQLEKKTKKSQSTTTPYLSYTTSTALNVTTNVTYSVTTTAKR
VPTSTIAYRPDSSFMKSIMATQLRDLATWVYTTLRYRDEPFCKPNRNLTAVSEFMKNTHV
LIRNETPYTIYGTLDMSSLYCNETMSVDNATAFDSNKTTPTPLSGFQRTFIDPLWDYLDS
LLFLDKIRNFSLQLPAYGNLTPPEHRRAVNLSTLNSLWWWLQ

>AKI23000.1 |envelope glycoprotein O [Human betaherpesvirus 5]
MGRKGEMRGVFNLFFLMSLTFLLFSFINCRAAVRLSVGRYWSGKVLSTTGKQRLDKFKLE
ILKQLEKDIYTKYFNMTRQHIKNLTMNMTEFPRYYILAGPIQNNSVTYLWFDFYSTQLRK
PAKYVFSEYNHTAKTITFRPPSCGTVPSMTCLSEMLNVSKRNDTGEQGCGNFTTFNPMFF
NVPRWNTKLYVGSKKVNVDSQTIYFLGLTVLLLRYAQRNCTHSFYLVNAMSRNLFRVPKY
INGTKLKNTMRKLKRKQAPVKEQSEKKSKKSQSTTTPYSPYTTSTALNVTTNATYSVTTT
ARRVSTSTIAYRPDSSFMKSIMTTQLRDLATWVYTTLRYRQNPFCESSRNRTAVSEFMKN
THVLIRNETPYTIYGTLDMSSLYYNETMFVENKTASETTPTSPSTGFQRTFIDPLWDYLD
SLLFLDEIRNFSLQSPTYGNLTPPEHRRAVNLSTLNSLWWWLQ

>AKI23332.1 |envelope glycoprotein O [Human betaherpesvirus 5]
MVKKEMIMVKGIPKIMLLISIPFLLLSLINCNVLVNSRGTRRSWPYTVLSYRGKEILKKQ
KEDILKRLMSTSSDGYRFLMYPSQQKFHAIVISMDKFPQDYILAGPIRNDSITHMWFDFY
STQLRKPAKYVYSEYNHTAHKITLRPPPCGTVPSMNCLSEMLNVSKRNDTGEKGCGNFTT
FNPMFFNVPRWNTKLYIGSNKVNVDSQTIYFLGLTALLLRYAQRNCTRSFYLVNAMSRNL
FRVPKYINGTKLKNTMRKLKRKQALVKEQPQKKNKKSQSTTTPYLSYTSTAFNVTTNVTY
SATAAVTRVATSTTGYRPDSNFMKSIMATQLRDLATWVYTTLRYRNEPFCKPDRNRTAVS
EFMKNTHVLIRNETPYTIYGTLDMSSLYYNETMSVENETASDNNETTPTSPSTRFQRTFI
DPLWDYLDSLLFLDKIRNFSLQLPAYGNLTPPEHRRAANLSTLNSLWWWSQ

>AIC80158.1 |envelope glycoprotein O [Human betaherpesvirus 5]
MIMVKGIPKIMLLISITFLLLSLINCNVLVNSRGTRRSWPYTVLSYRGKEILKKQKEDIL
KRLMSTSSDGYRFLMYPSQQKFHAIVISMDKFPQDYILAGPIRNDSITHMWFDFYSTQLR
KPAKYVYSEYNHTAHKITLRPPPCGTVPSMNCLSEMLNVSKRNDTGEKGCGNFTTFNPMF
FNVPRWNTKLYIGSNKVNVDSQTIYFLGLTALLLRYAQRNCTRSFYLVNAMSRNLFRVPK
YINGTKLKNTMRKLKRKQALVKEQPQKKNKKSQSTTTPYLSYTTSTAFNVTTNVTYSATA
AVTRVATSTTGYRPDSNFMKSIMATQLRDLATWVYTTLRYRNEPFCKPDRNRTAVSEFMK
NTHVLIRNETPYTIYGTLDMSSLYYNETMSVENETASDNNETTPTSPSTRFQRTFIDPLW
DYLDSLLFLDKIRNFSLQLPAYGNLTPPEHRRAANLSTLNSLWWWSQ

>AIC80326.1 |envelope glycoprotein O [Human betaherpesvirus 5]
MGRKGDMRSISKLFFIISLTVLLFSIINCKVVRPPGRYWLGTVLSTIGKQKLDKFKLEIL
KQLEREPYTKYFNMTRQHVKNLTMNMTQFPQYYILAGPIRNDSITYLWFDFYSTQLRKPA
KYVYSQYNHTAKTITFRPPSCGTVPSMTCLSEMLNVSKRNDTGEQGCGNFTTFNPMFFNV
PRWNTKLYVGPTKVNVDSQTIYFLGLTALLLRYAQRNCTHSFYLVNAMSRNLFRVPKYIN
GTKLKNTMRKLKRKQAPVKEQLEKKTKKSQSTTTPYFSYTTSTALNVTTNATYKVTTSAK
RIPTSTIAYRPDSSFMKSIMATQLRDLATWVYTTLRYRNEPFCKPDRNRTAVSEFMKNTH
VLIRNETPYTIYGTLDMSSLYYNETMSVENETASDNNETTPTSPSTRFQKTFIDPLWDYL
DSLLFLDKIRNFSLQLPAYGNLTPPEHRRAVNLSTLNSLWWWSQ

>AHJ86161.1 |envelope glycoprotein O [Human betaherpesvirus 5]
MIMVKGIPKIMLLISITFLLLSFINCNVLVNSRGTRRSWPYTVLSYRGKEILKKQKEDIL
KRLMSTSSDGYRFLMYPSQQKFHAIVISMDKFPQDYILAGPIRNDSITHMWFDFYSTQLR
KPAKYVYSEYNHTAHKITLRPPPCGTVPSMNCLSEMLNVSKRNDTGEKGCGNFTTFNPMF
FNVPRWNTKLYIGSNKVNVDSQTIYFLGLTALLLRYAQRNCTRSFYLVNAMSRNLFRVPK
YINGTKLKNTMRKLKRKQALVKEQPQKKNKKSQSTTTPYLSYTTSTAFNVTTNVTYSATA
AVTRVATSTTGYRPDSNFMKSIMATQLRDLATWVYTTLRYRNEPFCKPDRNRTAVSEFMK
NTHVLIRNETPYTIYGTLDMSSLYYNETMSVENETASDNNETTPTSPSTRFQRTFIDPLW
DYLDSLLFLDKIRNFSLQLPAYGNLTPPEHRRAANLSTLNSLWWWSQ

>AHV84021.1 |envelope glycoprotein O [Human betaherpesvirus 5]
MGRKGEMRGVFNLFFLMSLTFLLFSFINCKIAVARFRVKSQKAKEEERQLKLRILQEIAS
KTGDYYKFFTFPSHQKLYNITVEMKQFPPNSILAGPIRNHSITHLWFDFHTTQLRKPAKY
VYSEYNHTGQKITFRPPSCGTIPSMTCLSEMLNVSRRNNTGEENCGNFTTFNPMFFNVPR
WNTKLYVGPSKVNVDSQTIYFLGLAALLLRYAQRNCTRSFYLVNAMSRNIFRVPKYINST
KLKNTMRKLKRKQAPVKSISKKSRVSTTTPYSSYTSTIFNVSTNVTYSPIVPTRIPTSTI
GYRPDENFMKSILTTQLKDLATWVYTTLRYRDEPFCKPNRNRTAVSEFMKNTHVLIRNET
PYTIYGTLDMSSLYYNDTMPVENETASDNNKTTPTSPSTRFQRTFIDPLWDYLDSLLFLS
EIRNFSLQSSTYGNLTPPEHRRAVNLSTLNSLWWWLQ

>AHB19543.1 |envelope glycoprotein O [Human betaherpesvirus 5]
MGRKGEMRGVFNLFFLMSLTFLLFSFINCKIAVARFRVKSQKAKEEERQLKLRILQEIAS
KTGDYYKFFTFPSQQKLYNITVEMKQFPPNSILAGPIRNHSITHLWFDFHTTQLRKPAKY
VYSEYNHTGQKITFRPPSCGTIPSMTCLSEMLNVSRRNNTGEENCGNFTTFNPMFFNVPR
WNTKLYVGPSKVNVDSQTIYFLGLAALLLRYAQRNCTRSFYLVNAMSRNIFRVPKYINST
KLKNTMRKLKRKQAPVKSISKKSRVSTTTPYSSYTSTIFNVSTNVTYSPIVPTRIPTSTI
GYRPDENFMKSILTTQLKDLATWVYTTLRYRDEPFCKPNRNRTAVSEFMKNTHVLIRNET
PYTIYGTLDMSSLYYNDTMPVENETASDNNKTTPTSPSTRFQRTFIDPLWDYLDSLLFLS
EIRNFSLQSSTYGNLTPPEHRRAVNLSTLNSLWWWLQ

>AHB19710.1 |envelope glycoprotein O [Human betaherpesvirus 5]
MGRKGEIRGVFNLFFLMSLTFLLFSFINCRAAVRLSVGRYWSGKVLSTIGKQRLDKFKLE
ILKQLEKDIYTKYFNMTRQHIKNLTMNMTEFPRYYILAGPIQNNSVTYLWFDFYSTQLRK
PAKYVFSEYNHTAKTITFRPPSCGTVPSMTCLSEMLNVSKRNDTGEQGCGNFTTFNPMFF
NVPRWNTKLYVGSKKVNVDSQTIYFLGLTALLLRYAQRNCTHSFYLVNAMSRNLFRVPKY
INGTKLKNTMRKLKRKQAPVKEQSEKKSKKSQSTTTPYSPYTTSTALNVTTNATYSVTTT
ARRVSTSTIAYRPDSSFMKSIMATQLRDLATWVYTTLRYRQNPFCESSRNRTAVSEFMKN
THVLIRNETPYTIYGTLDMSSLYYNETMFVENKTASETTPTSPSTGFQRTFIDPLWDYLD
SLLFLDEIRNFSLQSPTYGNLTPPEHRRAVNLSTLNSLWWWLQ

>AHB19876.1 |envelope glycoprotein O [Human betaherpesvirus 5]
MGRKGEMRGVNLLFLIWLTFLLFFFINCKSARSQRAPFRPRIWHPTVLKKLKQLKLEILR
QLEPIPYIKYPQINTTRVQSLTVNMTEFPYYYILAGPIRNESVTHLWYDFYSTQFRKPAK
YVYSIYNHTARKITFKPPSCGAVPSMTCLSEMLNVSKRNDTGEEGCGNFTTFNPMFFNVP
RWNTKLYVGPTKVNVDSQTIYFLGLTALLLRYAQRNCTHSFYLVNAMSRNLFRVPKYING
TKLKNTMRKLKRKQAPVKEQLEKKTKKSQSTTTPYLSYTTSTALNVTTNVTYSVTTTAKR
VPTSTIAYRPDSSFMKSIMATQLRDLATWVYTTLRYRDEPFCKPNRNLTAVSEFMKNTHV
LIRNETPYTIYGTLDMSSLYCNETMSVDNATAFDSNKTTPTPLSGFQRTFIDPLWDYLDS
LLFLDKIRNFSLQLPAYGNLTPPEHCRAVNLSTLNSLWWWLQ

>AFR54565.1 |envelope glycoprotein O [Human betaherpesvirus 5]
MGRKGEMRGVFNLLFLISLTFLLFSLLNCKSAARVFRPPFPYGRVLSKNGRLAEIKWKQE
LLKQIGASQDYYKFFTIPTKQGLNAVVTMERFPDNYILAGPIQNDSITYMWFDFYSTQLR
KPAKYVYSEYNQTGRKMRFRPPSCGTVPSMGCLSEMLNVSFRNNTGEESCVNLTTFNPMF
FNVPRWNTKLYVGSTKVNVDSQTIYFLGLAALLLRYAQRNCTRSFYLVNAMSRNLFRVPK
YINGTKLKNTMRKLKRKQAPVKEPQKKSKKSQSTTTPSFYTTSTTFNVTNVTYSATTTAR
RTPTSTIAYRPDSSFMKSIMTTQLRDLATWVYTTLRYRQDPFCRSDRNRTAVSEFMKNTY
VLIRNETPYTIYGTLDMSSLYCNETMSVENETASDNNETTPTSPSTRFQRTFIDPLWDYL
DSLLFLDKIRNFSLQLPAYGNLTPPEHRRAANLSTLNSLWWWSQ

>AFR54725.1 |envelope glycoprotein O [Human betaherpesvirus 5]
MGRKGEMRGVNLLFLIWLTFLLFFFIKCKSARSQRAPFRPRIWHPTVLKKLKQLKLEILR
QLEPIPYIKYPQINTTRVQSLTVNMTEFPYYYILAGPIRNESVTHLWYDFYSTQFRKPAK
YVYSIYNHTARKITFKPPSCGAVPSMTCLSEMLNVSKRNDTGEEGCGNFTTFNPMFFNVP
RWNTKLYVGPTKVNVDSQTIYFLGLTALLLRYAQRNCTHSFYLVNAMSRNLFRVPKYING
TKLKNTMRKLKRKQAPVKEQLEKKTKKSQSTTTPYLSYTTSTALNVTTNVTYSVTTTAKR
VPTSTIAYRPDSSFMKSIMATQLRDLATWVYTTLRYRDEPFCKPNRNLTAVSEFMKNTHV
LIRNETPYTIYGTLDMSSLYCNETMSVDNATAFDSNKTTPTPLSGFQRTFIDPLWDYLDS
LLFLDKIRNFSLQLPAYGNLTPPEHCRAVNLSTLNSLWWWLQ

>AFR54892.1 |envelope glycoprotein O [Human betaherpesvirus 5]
MGRKGEMRGVNLLFLIWLTFLLFFFINCKSARSQRAPFRPRIWHPTVLKKLKQLKLEILR
QLEPIPYIKYPQINTTRVQSLTVNMTEFPYYYILAGPIRNESVTHLWYDFYSTQFRKPAK
YVYSIYNHTARKITFKPPSCGAVPSMTCLSEMLNVSKRNDTGEEGCGNFTTFNPMFFNVP
RWNTKLYVGPTKVNVDSQTIYFLGLTALLLRYAQRNCTHSFYLVNAMSRNLFRVPKYING
TKLKNTMRKLKRKQAPVKEQLEKKTKKSQSTTTPYLSYTTSTALNVTTNVTYSVTTTAKR
VPTSTIAYRPDSSFMKSIMATQLRDLATWVYTTLRYRDEPFCKPNRNLTAVSEFMKNTHV
LIRNETPYTIYGTLDMSSLYCNETMSVDNATAFDSNKTTPTPLSGFQRTFIDPLWDYLDS
LLFLDKIRNFSLQLPAYGNLTPPEHCRAVNLSTLNSLWWWLQ

>AFR55056.1 |envelope glycoprotein O [Human betaherpesvirus 5]
MGKKKILVRGVLRIFMVSTFLLIFLINCKGALNVPRGRPWIGKVPSLKWKLKEQQLKIEI
LKQLQSDIYTKYPQITKNYTQFITTELKKFPLYYILAGPIRNESVTHLWFDFYSTQLRKP
AKYVYSMYNQTAQKITFRPPPCGTVPSMNCLSEMLNVSKRNDTGEEGCGNFTTFNPMFFN
VPRWNTKLYVGPTKVNVDSQTIYFLGLAALLLRYAQRNCTRSFYLVNAMSRNLFRVPKYI
NGTKLKNTMRKLKRKQAPVKEQFEKKIKKSQSSTTPYFSYTTSTAPNVTTNVTYGVTTTA
RRVPTSTIAYRSDSSFMKSIMATQLRDLATWVYTTLRYRDEPFCKPNRNRTAVSEFMKNT
HVLIRNETPYTIYGTLNMSSLYYNETMSVENKTASDSNKTTPASPSTVFQRTFIDPLWDY
LDSLLFINEIRNFSLQSSAYRNLTPPEHRRAVNLSTLNNLWWWLQ

>AFR55393.1 |envelope glycoprotein O [Human betaherpesvirus 5]
MWGKGEMRGVNLLFLIWLTFLLFFFINCKGARSQRAPFRPRIWHPTVLKKLKQLKLEILR
QLEPIPYIKYPQINTTRVQSLTVNMTEFPYYYILAGPIRNESVTHLWYDFYSTQLRKPAK
YVYSMYNHTARKITFKPPSCGAVPSMTCLSEMLNVSKRNDTGEEGCGNFTTFNPMFFNVP
RWNTKLYVGPTKVNVDSQTIYFLGLTALLLRYAQRNCTHSFYLVNAMSRNLFRVPKYING
TKLKNTMRKLKRKQAPVKEQLEKKTKKSQSTTTPYLSYTTSTALNVTTNVTYSVTTTAKR
VFTSTIAYRPDSSFMKSIMATQLRDLATWVYTTLRYRDEPFCKPNRNLTAVSEFMKNTHV
LIRNETPYTIYGTLDMSSLYCNETMSVDNATAFDSNKTTPTPLSGFQRTFIDPLWDYLDS
LLFLDKIRNFSLQLPGYGNLTPPEHRRAVNLSTLNSLWWWLQ

>AFR55727.1 |envelope glycoprotein O [Human betaherpesvirus 5]
MGRKGEMRGVFNLLFLISLTFLLFSLLNCKSAARVFRLPFPYGRVLSKNGRLAEIKWKQE
LLKQIGASQDYYKFFTIPTKQGLNAVVTMERFPDNYILAGPIQNDSITYMWFDFYSTQLR
KPAKYVYSEYNQTGRKMRFRPPSCGTVPSMGCLSEMLNVSFRNNTGEESCVNLTTFNPMF
FNVPRWNTKLYVGSTKVNVDSQTIYFLGLAALLLRYAQRNCTRSFYLVNAMSRNLFRVPK
YINGTKLKNTMRKLKRKQAPVKEPQKKSKKSQSTTTPSFYTTFTTFNVTNVTYSATTTAR
RTPTSTIAYRPDSSFMKSIMTTQLRDLATWVYTTLRYRQDPFCRSDRNRTAVSEFMKNTY
VLIRNETPYTIYGTLDMSSLYCNETMSVENETASDNNETTPTSPSTGFQRTFIDPLWDYL
DSLLFLNKIHNFSLQLPAYGNLTPPEHRRAVNLSTLNSLWWWLQ

>AFR55893.1 |envelope glycoprotein O [Human betaherpesvirus 5]
MIMVKGIPKIMLLISITFLLLSLINCNVLVNSRGTRRSWPYTVLSYRGKEILKKQKEDIL
KRLMSTSSDGYRFLMYPSQQKFHAIVISMDKFPQDYILAGPIRNDSITHMWFDFYSTQLR
KPAKYVYSEYNHTAHKITLRPPPCGTVPSMNCLSEMLNVSKRNDTGEKGCGNFTTFNPMF
FNVPRWNTKLYIGSNKVNVDSQTIYFLGLTALLLRYAQRNCTRSFYLVNAMSRNLFRVPK
YINGTKLKNTMRKLKRKQALVKEQPQKKNKKSQSTTTPYLSYTTSTAFNVTTNVTYSATA
AVTRVATSTTGYRPDSNFMKSIMATQLRDLATWVYTTLRYRNEPFCKPDRNRTAVSEFMK
NTHVLIRNETPYTIYGTLDMSSLYYNETMSVENETASDNNETTPTSPSTRFQRTFIDPLW
DYLDSLLFLDKIRNFSLQLPAYGNLTPPEHRRAANLSTLNSLWWWSQ

>AFR56061.1 |envelope glycoprotein O [Human betaherpesvirus 5]
MGRKGEMRGVFNLFFLMSLTFLLFSFINCKIAVARFRVKSQKAKEEERQLKLRILQEIAS
KTGDYYKFLTFPSQQKLYNITVEMKQFPPNSILAGPIRNHSITHLWFDFHTTQLRKPAKY
VYSEYNHTGQKITFRPPSCGTIPSMTCLSEMLNVSRRNNTGEENCGNFTTFNPMFFNVPR
WNTKLYVGPSKVNVDSQTIYFLGLAALLLRYAQRNCTRSFYLVNAMSRNIFRVPKYINST
KLKNTMRKLKRKQAPVKPISKKSRVSTTTPYSSYTSTIFNVSTNVTYSPIVPTRIPTSTI
GYRPDENFMKSILTTQLKDLATWVYTTLRYRDEPFCKPNRNRTAVSEFMKNTHVLIRNET
PYTIYGTLDMSSLYYNDTMPVENETASDNNKTTPTSPSTRFQRTFIDPLWDYLDSLLFLS
EIRNFSLQSSTYGNLTPPEHRRAVNLSTLNSLWWWLQ

>AFR56228.1 |envelope glycoprotein O [Human betaherpesvirus 5]
MGRKGEMRDVFNLFFLMSLTFLLFSFINCRAAVRLSVGRHWSGKVLSTIGKQRLDKFKLE
ILKQLEKDIYTKYFNMTRQHIKNLTMNMTEFPRYYILAGPIQNNSVTYLWFDFYSTQLRK
PAKYVFSEYNHTAKTITFRPPSCGTVPSMTCLSEMLNVSKRNDTGEQGCGNFTTFNPMFF
NVPRWNTKLYVGSKKVNVDSQTIYFLGLTALLLRYAQRNCTHSFYLVNAMSRNLFRVPKY
INGTKLKNTMRKLKRKQAPVKEQSEKKSKKSQSTTTPYSPYTTSTALNVTTNATYSVTTT
ARRVSTSTIAYRPDSSFMKSIMTTQLRDLATWVYTTLRYRQNPFCESSRNRTAVSEFMKN
THVLIRNETPYTIYGTLDMSSLYYNETMFVENKTASETTPTSPSTGFQRTFIDPLWDYLD
SLLFLDEIRNFSLQSPTYGNLTPPEHRRAVNLSTLNSLWWWLQ

>AGT36364.1 |envelope glycoprotein O [Human betaherpesvirus 5]
MGRKGEMRGVFNLFFLMSLTFLLFSFINCKITVARFRVKSQKAKEEERQLKLRILQELAS
KTGDYYKFFTFPSQQKLYNITVEMKQFPPNSILAGPIRNHSITHLWFDFHTTQLRKPAKY
VYSEYNHTGQKITFRPPSCGTIPSMTCLSEMLNVSRRNNTGEENCGNFTTFNPMFFNVPR
WNTKLYVGPSKVNVDSQTIYFLGLAALLLRYAQRNCTRSFYLVNAMSRNIFRVPKYINST
KLKNTMRKLKRKQAPVKSISKKSRVSTTTPYSSYTSTIFNVSTNVTYSPIVPTRIPTSTI
GYRPDENFMKSILTTQLKDLATWVYTTLRYRDEPFCKPNRNRTAVSEFMKNTHVLIRNET
PYTIYGTLDMSSLYYNDTMPVENETASDNNKTTPTSPSTRFQRTFIDPMWDYLDSLLFLS
EIRNFSLQSSTYGNLTPPEHRRAVNLSTLNSLWWWLQ

>AGT36493.1 |envelope glycoprotein O [Human betaherpesvirus 5]
MGRKGEMRGVFNLFFLMSLTFLLFSFINCKITVARFRVKSQKAKEEERQLKLRILQELAS
KTGDYYKFFTFPSQQKLYNITVEMKQFPPNSILAGPIRNHSITHLWFDFHTTQLRKPAKY
VYSEYNHTGQKITFRPPSCGTIPSMTCLSEMLNVSRRNNTGEENCGNFTTFNPMFFNVPR
WNTKLYVGPSKVNVDSQTIYFLGLAALLLRYAQRNCTRSFYLVNAMSRNIFRVPKYINST
KLKNTMRKLKRKQAPVKSISKKSRVSTTTPYSSYTSTIFNVSTNVTYSPIVPTRIPTSTI
GYRPDENFMKSILTTQLKDLATWVYTTLRYRDEPFCKPNRNRTAVSEFMKNTHVLIRNET
PYTIYGTLDMSSLYYNDTMPVENETASDNNKTTPTSPSTRFQRTFIDPMWDYLDSLLFLS
EIRNFSLQSSTYGNLTPPEHRRAVNLSTLNSLWWWLQ

>ACS93309.1 |envelope glycoprotein O [Human herpesvirus 5]
MGRKGEIRGVFNLFFLMSLTFLLFSFINCRAAVRLSVGRYWSGKVLSTIGKQRLDKFKLE
ILKQLEKDIYTKYFNMTRQHIKNLTMNMTEFPRYYILAGPIQNNSVTYLWFDFYSTQLRK
PAKYVFSEYNHTAKTITFRPPSCGTVPSMTCLSEMLNVSKRNDTGEQGCGNFTTFNPMFF
NVPRWNTKLYVGSKKVNVDSQTIYFLGLTALLLRYAQRNCTHSFYLVNAMSRNLFRVPKY
INGTKLKNTMRKLKRKQAPVKEQSEKKSKKSQSTTTPYSPYTTSTALNVTTNATYSVTTT
ARRVSTSTIAYRPDSSFMKSIMTTQLRDLATWVYTTLRYRQNPFCESSRNRTAVSEFMKN
THVLIRNETPYTIYGTLDMSSLYYNETMFVENKTASETTPTSPSTGFQRTFIDPLWDYLD
SLLFLDEIRNFSLQSPTYGNLTPPEHRRAVNLSTLNSLWWWLQ

>ACS93334.1 |envelope glycoprotein O [Human betaherpesvirus 5]
MGRKGDMRSISKLFFIISLTVLLFSIINCKVVRPPGRYWLGTVLSTIGKQKLDKFKLEIL
KQLEREPYTKYFNMTRQHVKNLTMNMTQFPQYYILAGPIRNDSITYLWFDFYSTQLRKPA
KYVYSQYNHTAKTITFRPPSCGTVPSMTCLSEMLNVSKRNDTGEQGCGNFTTFNPMFFNV
PRWNTKLYVGPTKVNVDSQTIYFLGLTALLLRYAQRNCTHSFYLVNAMSRNLFRVPKYIN
GTKLKNTMRKLKRKQAPVKEQLEKKTKKSQSTTTPYFSYTTSTALNVTTNATYKVTTSAK
RIPTSTIAYRPDSSFMKSIMATQLRDLATWVYTTLRYRNEPFCKPDRNRTAVSEFMKNTH
VLIRNETPYTIYGTLDMSSLYYNETMSVENETASDNNETTPTSPSTRFQKTFIDPLWDYL
DSLLFLDKIRNFSLQLPAYGNLTPPEHRRAVNLSTLNSLWWWSQ

>ACZ80150.1 |envelope glycoprotein O [Human betaherpesvirus 5]
MGRKEMMVRDVPKMVFLISISFLLVSLINCKVMSKALYNRPWRGLVLSKIGKYKLDQLKL
EILRQLETTISTKYNVSKQPVKNLTMNMTEFPQYYILAGPIQNYSITYLWFDFYSTQLRK
PAKYVYSQYNHTAKTITFRPPPCGTVPSMTCLSEMLNVSKRNDTGEQGCGNFTTFNPMFF
NVPRWNTKLYVGPTKVNVDSQTIYFLGLTALLLRYAQRNCTHSFYLVNAMSRNLFRVPKY
INGTKLKNTMRKLKRKQAPVKEQFEKKAKKTQSTTTPYFSYTTSAALNVTTNVTYSITTA
ARRVSTSTIAYRPDSSFMKSIMATQLRDLATWVYTTLRYRQNPFCEPSRNRTAVSEFMKN
THVLIRNETPYTIYGTLDMSSLYYNETMFVENKTASDSNKTTPTSPSMGFQRTFIDPLWD
YLDSLLFLDEIRNFSLRSPTYVNLTPPEHRRAVNLSTLNSLWWWLQ

>ACZ80315.1 |envelope glycoprotein O [Human betaherpesvirus 5]
MGKKKILVRGVPRIFMVSTFLLIFLINCKGALNVPRGRPWIGKVPSLKWKLKEQQLKIEI
LKQLQSDIYTKYPQITKNYTQFITTELKKFPLYYILAGPIRNESVTHLWFDFYSTQLRKP
AKYVYSMYNQTAQKITFRPPPCGTVPSMNCLSEMLNVSKRNDTGEEGCGNFTTFNPMFFN
VPRWNTKLYVGPTKVNVDSQTIYFLGLAALLLRYAQRNCTRSFYLVNAMSRNLFRVPKYI
NGTKLKNTMRKLKRKQAPVKEQFEKKIKKSQSSTTPYFSYTTSTAPNVTTNVTYGVTTTA
RRVPTSTIAYRSDSSFMKSIMATQLRDLATWVYTTLRYRDEPFCKPNRNRTAVSEFMKNT
HVLIRNETPYTIYGTLNMSSLYYNETMSVENKTASDSKTTPASPSTVFQRTFIDPLWDYL
DSLLFINEIRNFSLQSSAYRNLTPPEHRRAVNLSTLNNLWWWLQ

>ACU83724.1 |envelope glycoprotein O [Human betaherpesvirus 5]
MGRKGEMRGVFNLFFLMSLTFLLFSFINCKIAVARFRVKSQKAKEEERQLKLRILQEIAS
KTGDYYKFFTFPSQQKLYNITVEMKQFPPNSILAGPIRNHSITHLWFDFHTTQLRKPAKY
VYSEYNHTGQKITFRPPSCGTIPSMTCLSEMLNVSRRNNTGEENCGNFTTFNPMFFNVPR
WNTKLYVGPSKVNVDSQTIYFLGLAALLLRYAQRNCTRSFYLVNAMSRNIFRVPKYINST
KLKNTMRKLKRKQAPVKSISKKSRVSTTTPYSSYTSTIFNVSTNVTYSPIVPTRIPTSTI
GYRPDENFMKSILTTQLKDLATWVYTTLRYRDEPFCKPNRNRTAVSEFMKNTHVLIRNET
PYTIYGTLDMSSLYYNDTMPVENETASDNNKTTPTSPSTRFQRTFIDPLWDYLDSLLFLS
EIRNFSLQSSTYGNLTPPEHRRAVNLSTLNSLWWWLQ

>ACS91999.1 |envelope glycoprotein O [Human betaherpesvirus 5]
MGRKGEMRGVNLLFLIWLTFLLFFFIKCKSARSQRAPFRPRIWHPTVLKKLKQLKLEILR
QLEPIPYIKYPQINTTRVQSLTVNMTEFPYYYILAGPIRNESVTHLWYDFYSTQFRKPAK
YVYSIYNHTARKITFKPPSCGAVPSMTCLSEMLNVSKRNDTGEEGCGNFTTFNPMFFNVP
RWNTKLYVGPTKVNVDSQTIYFLGLTALLLRYAQRNCTHSFYLVNAMSRNLFRVPKYING
TKLKNTMRKLKRKQAPVKEQLEKKTKKSQSTTTPYLSYTTSTALNVTTNVTYSVTTTAKR
VPTSTIAYRPDSSFMKSIMATQLRDLATWVYTTLRYRDEPFCKPNRNLTAVSEFMKNTHV
LIRNETPYTIYGTLDMSSLYCNETMSVDNATAFDSNKTTPTPLSGFQRTFIDPLWDYLDS
LLFLDKIRNFSLQLPAYGNLTPPEHCRAVNLSTLNSLWWWLQ

>ACS92164.1 |envelope glycoprotein O [Human betaherpesvirus 5]
MIMVKGIPKIMLLISITFLLLSLINCNVLVNSRGTRRSWPYTVLSYRGKEILKKQKEDIL
KRLMSTSSDGYRFLMYPSQQKFHAIVISMDKFPQDYILAGPIRNDSITHMWFDFYSTQLR
KPAKYVYSEYNHTAHKITLRPPPCGTVPSMNCLSEMLNVSKRNDTGEKGCGNFTTFNPMF
FNVPRWNTKLYIGSNKVNVDSQTIYFLGLTALLLRYAQRNCTRSFYLVNAMSRNLFRVPK
YINGTKLKNTMRKLKRKQALVKEQPQKKNKKSQSTTTPYLSYTTSTAFNVTTNVTYSATA
AVTRVATSTTGYRPDSNFMKSIMATQLRDLATWVYTTLRYRNEPFCKPDRNRTAVSEFMK
NTHVLIRNETPYTIYGTLDMSSLYYNETMSVENETASDNNETTPTSPSTRFQRTFIDPLW
DYLDSLLFLDKIRNFSLQLPAYGNLTPPEHRRAANLSTLNSLWWWSQ

>ACS93406.1 |envelope glycoprotein O [Human betaherpesvirus 5]
MGKKEMIMVKGIPKIMLLISITFLLLSLINCNVLVNSRGTRRSWPYTVLSYRGKEILKKQ
KEDILKRLMSTSSDGYRFLMYPSQQKFHAIVISMDKFPQDYILAGPIRNDSITHMWFDFY
STQLRKPAKYVYSEYNHTAHKITLRPPPCGTVPSMNCLSEMLNVSKRNDTGEKGCGNFTT
FNPMFFNVPRWNTKLYIGSNKVNVDSQTIYFLGLTALLLRYAQRNCTRSFYLVNAMSRNL
FRVPKYINGTKLKNTMRKLKRKQALVKEQPQKKNKKSQSTTTPYLSYTTSTAFNVTTNVT
YSATAAVTRVATSTTGYRPDSNFMKSIMATQLRDLATWVYTTLRYRNEPFCKPDRNRTAV
SEFMKNTHVLIRNETPYTIYGTLDMSSLYYNETMSVENETASDNNETTPTSPSTRFQRTF
IDPLWDYLDSLLFLDKIRNFSLQLPAYGNLTPPEHRRAANLSTLNSLWWWSQ

>ACT81745.1 |envelope glycoprotein O [Human betaherpesvirus 5]
MWGKGEMRGVNLLFLIWLTFLLFFFINCKGARSQRAPFRPRIWHPTVLKKLKQLKLEILR
QLEPIPYIKYPQINTTRVQSLTVNMTEFPYYYILAGPIRNESVTHLWYDFYSTQLRKPAK
YVYSMYNHTARKITFKPPSCGAVPSMSCLSEMLNVSKRNDTGEEGCGNLTTFNPMFFNVP
RWNTKLYVGPTKVNVDSQTIYFLGLTALLLRYAQRNCTHSFYLVNAMSRNLFRVPKYING
TKLKNTMRKLKRKQAPVKEQLEKKTKKSQSTTTPYLSYTTSTALNVTTNVTYSVTTTAKR
VFTSTIAYRPDSSFMKSIMATQLRDLATWVYTTLRYRDEPFCKPNRNLTAVSEFMKNTHV
LIRNETPYTIYGTLDMSSLYCNETMSVDNATAFDSNKTTPTPLSGFQRTFIDPLWDYLDS
LLFLDKIRNFSLQLPGYGNLTPPEHRRAVNLSTLNSLWWWLQ

>ACS32378.1 |envelope glycoprotein O [Human betaherpesvirus 5]
MGRKGEMRGVFNLFFLMSLTFLLFSFINCKIAVARFRVKSQKAKEEERQLKLRILQELAS
KTGDYYKFFTFPSQQKLYNITVEMKQFPPNSILAGPIRNHSITHLWFDFHTTQLRKPAKY
VYSEYNHTGQKITFRPPSCGTIPSMTCLSEMLNVSRRNNTGEENCGNFTTFNPMFFNVPR
WNTKLYVGPSKVNVDSQTIYFLGLAALLLRYAQRNCTRSFYLVNAMSRNIFRVPKYINST
KLKNTMRKLKRKQAPVKSISKKSRVSTTTPYSSYTSTIFNVSTNVTYSPIVPTRIPTSTI
GYRPDENFMKSILTTQLKDLATWVYTTLRYRDEPFCKPNRNRTAVSEFMKNTHVLIRNET
PYTIYGTLDMSSLYYNDTMPVENETASDNNKTTPTSPSTRFQRTFIDPMWDYLDSLLFLS
EIRNFSLQSSTYGNLTPPEHRRAVNLSTLNSLWWWLQ

>ACM48052.1 |envelope glycoprotein O [Human betaherpesvirus 5]
MGRKGEMRGVFNLFFLMSLTFLLFSFINCKIAVARFRVKSQKAKEEERQLKLRILQELAS
KTGDYYKFFTFPSQQKLYNITVEMKQFPPNSILAGPIRNHSITHLWFDFHTTQLRKPAKY
VYSEYNHTGQKITFRPPSCGTIPSMTCLSEMLNVSRRNNTGEENCGNFTTFNPMFFNVPR
WNTKLYVGPSKVNVDSQTIYFLGLAALLLRYAQRNCTRSFYLVNAMSRNIFRVPKYINST
KLKNTMRKLKRKQAPVKSISKKSRVSTTTPYSSYTSTIFNVSTNVTYSPIVPTRIPTSTI
GYRPDENFMKSILTTQLKDLATWVYTTLRYRDEPFCKPNRNRTAVSEFMKNTHVLIRNET
PYTIYGTLDMSSLYYNDTMPVENETASDNNKTTPTSPSTRFQRTFIDPMWDYLDSLLFLS
EIRNFSLQSSTYGNLTPPEHRRAVNLSTLNSLWWWLQ

>ACL51143.1 |envelope glycoprotein O [Human betaherpesvirus 5]
MGRKEMMVRDVPKMVFLISISFLLVSFINCKVMSKALYNRPWRGLVLSKIGKYKLDQLKL
EILRQLETTISTKYNVSKQPVKNLTMNMTEFPQYYILAGPIQNYSITYLWFDFYSTQLRK
PAKYVYSQYNHTAKTITFRPPPCGTVPSMTCLSEMLNVSKRNDTGEQGCGNFTTFNPMFF
NVPRWNTKLYVGPTKVNVDSQTIYFLGLTALLLRYAQRNCTHSFYLVNAMSRNLFRVPKY
INGTKLKNTMRKLKRKQAPVKEQFEKKAKKTQSTTTPYFSYTTSAALNVTTNVTYSITTA
ARRVSTSTIAYRPDSSFMKSIMATQLRDLATWVYTTLRYRQNPFCEPSRNRTAVSEFMKN
THVLIRNETPYTIYGTLDMSSLYYNETMFVENKTASDSNKTTPTSPSMGFQRTFIDPLWD
YLDSLLFLDEIRNFSLRSPTYVNLTPPEHRRAVNLSTLNSLWWWLQ

>AAR31626.1 |envelope glycoprotein O [Human betaherpesvirus 5]
MGKKEMIMVKGIPKIMLLISITFLLLSLINCNVLVNSRGTRRSWPYTVLSYRGKEILKKQ
KEDILKRLMSTSSDGYRFLMYPSQQKFHAIVISMDKFPQDYILAGPIRNDSITHMWFDFY
STQLRKPAKYVYSEYNHTAHKITLRPPPCGTVPSMNCLSEMLNVSKRNDTGEKGCGNFTT
FNPMFFNVPRWNTKLYIGSNKVNVDSQTIYFLGLTALLLRYAQRNCTRSFYLVNAMSRNL
FRVPKYINGTKLKNTMRKLKRKQALVKEQPQKKNKKSQSTTTPYLSYTTSTAFNVTTNVT
YSATAAVTRVATSTTGYRPDSNFMKSIMATQLRDLATWVYTTLRYRNEPFCKPDRNRTAV
SEFMKNTHVLIRNETPYTIYGTLDMSSLYYNETMSVENETASDNNETTPTSPSTRFQRTF
IDPLWDYLDSLLFLDKIRNFSLQLPAYGNLTPPEHRRAANLSTLNSLWWWSQ
