# Supplementary material for: Human cytomegalovirus: pathogenesis, prevention, and treatment
Source: Mol Biomed. 2024 Nov 25;5:61. doi: 10.1186/s43556-024-00226-7 (PMC11589059; doi:10.1186/s43556-024-00226-7)
Supplement: Supplementary file 5 — Supplementary Material 5. [file 43556_2024_226_MOESM5_ESM.txt]

>5VOD_3|Chain C|Envelope glycoprotein UL128|Human cytomegalovirus (strain AD169) (10360)
MSPKDLTPFLTTLWLLLGHSRVPRVRAEECCEFINVNHPPERCYDFKMCNRFTVALRCPDGEVCYSPEKTAEIRGIVTTMTHSLTRQVVHNKLTSCNYNPLYLEADGRIRCGKVNDKAQYLLGAAGSVPYRWINLEYDKITRIVGLDQYLESVKKHKRLDVCRAKMGYMLQ

>WNA12806.1 |envelope protein UL128 [Cytomegalovirus humanbeta5]
MSPKNLTPFLTALWLLLDHSRVPRVRAEECCEFINVNHPPERCYDFKMCNRFTVALRCPD
GEVCYSPEKTAEIRGIVTTMTHSLTRQVVHNKLTSCNYNPLYLEADGRIRCGKVSDKAQY
LLGAAGSVPYRWINLEYDKITRIVGLDQYLESVKKHKRLDVCRAKMGYMLQ

>WNA12975.1 |envelope protein UL128 [Cytomegalovirus humanbeta5]
MSPKDLTPFLTALWLLLGHSRVPRVRAEECCEFINVNHPPERCYDFKMCNRFTVALRCPD
GEVCYSPEKTAEIRGIVTTMTHSLTRQVVHNKLTSCNYNPLYLEADGRIRCGKVNDKAQY
LLGAAGSVPYRWINLEYDKITRIVGLDQYLESVKKHKRLDVCRAKMGYMLQ

>WNA13143.1 |envelope protein UL128 [Cytomegalovirus humanbeta5]
MSPKNLTPFLTALWLLLDHSRVPRVRAEECCEFINVNHPPERCYDFKMCNRFTVALRCPD
GEVCYSPEKTAEIRGIVTTMTHSLTRQVVHNKLTSCNYNPLYLEADGRIRCGKVNDKAQY
LLGAAGSVPYRWINLEYDKITRIVGLDQYLESVKKHKRLDVCRAKMGYMLQ

>WNA13482.1 |envelope protein UL128 [Cytomegalovirus humanbeta5]
MSPKNLTPFLTALWLLLGHSRVPRVRAEECCEFINVNHPPERCYDFKMCNRFTVALRCPD
GEVCYSPEKTAEIRGIVTTMTHSLTRQVVHNKLTSCNYNPLYLEADGRIRCGKVNDKAQY
LLGAAGSVPYRWINLEYDKITRIVGLDQYLESVKKHKRLDVCRAKMGYMLQ

>CAG7583125.1 |envelope protein UL128 [Human betaherpesvirus 5]
MSPKDLTLFLTTLWLLLGHSRVPRVRAEECCEFINVNHPPERCYDFKMCNRFTVALRCPD
GEVCYSPEKTAEIRGIVTTMTHSLTRQVVHNKLTSCNYNPLYLEADGRIRCGKVNDKAQY
LLGAAGSVPYRWINLEYDKITRIVGLDQYLESVKKHKRLDVCRAKMGYMLQ

>QIA44747.1 |envelope protein UL128 [Human betaherpesvirus 5]
MSPKNLTPFLTALWLLLGQSRVPRVRAEECCEFINVNHPPERCYDFKMCNRFTVALRCPD
GEVCYSPEKTAEIRGIVTTMTHSLTRQVVHNKLTSCNYNPLYLEADGRIRCGKVNDKAQY
LLGAAGSVPYRWINLEYDKITRIVGLDQYLESVKKHKRLDVCRAKMGYMLQ

>QIA45423.1 |envelope protein UL128 [Human betaherpesvirus 5]
MSPKDLTPFLTTLWLLLGHSRVPRVRAEECCEFINVNHPPERCYDFKMCNRFTVALRCPD
GEVCYSPEKTAEIRGIITTMTHSLTRQVVHNKLTSCNYNPLYLEADGRIRCGKVNDRTQY
LLGAAGSVPYRWINLEYDKITRIVGLDQYLESVKKHKRLDVCRAKMGYMLQ

>QIA46267.1 |envelope protein UL128 [Human betaherpesvirus 5]
MNPKDLTPFLTALWLLLGHSRVPRVRAEECCEFINVNHPPERCYDFKMCNRFTVALRCPD
GEVCYSPEKTAEIRGIITTMTHSLTRQVVHNKLTSCNYNPLYLEADGRIRCGKVNDRTQY
LLGAAGSVPYRWINLEYDKITRIVGLDQYLESVKKHKRLDVCRAKMGYMLQ

>AZV24394.1 |envelope protein UL128 [Human betaherpesvirus 5]
MSPKNLTPFLTALWLLLGQSRVPRVRAEECCEFINVNHPPERCYDFKMCNRFTVALRCPD
GEVCYSPEKTAEIRGIVTTMTHSLTRQVVHNKLTSCNYNPLYLEADGRIRCGKVNDKAQY
LLGAAGSVPYRWINLEYDKITRIVGLDQYLESVKKHKRLDVCRAKMGYMLQ

>AQN71073.1 |envelope protein UL128 [Human betaherpesvirus 5]
MSPKNLTPFLTALWLLLDHSRVPRVRAEECCEFINVNHPPERCYDFKMCNRFTVALRCPD
GEVCYSPEKTAEIRGIVTTMTHSLTRQVVHNKLTSCNYNPLYLEADGRIRCGKVNDKAQY
LLGAAGSVPYRWINLEYDKITRIVGLNQYLESVKKHKRLDVCRAKMGYMLQ

>AQN71917.1 |envelope protein UL128 [Human betaherpesvirus 5]
MSPKNLTPFLTALWLLLHHSRVPRVRAEECCEFINVNHPPERCYDFKMCNRFTVALRCPD
GEVCYSPEKTAEIRGIVTTMTHSLTRQVVHNKLTSCNYNPLYLEADGRIRCGKVNDKTQY
LLGAAGSVPYRWINLEYDKITRIVGLDQYLESVKKHKRLDVCRAKMGYMLQ

>AQN73097.1 |envelope protein UL128 [Human betaherpesvirus 5]
MSPKDLTPFLTALWLLLGHSRVPQVRAEECCEFINVNHPPERCYDFKMCNRFTVALRCPD
GEVCYSPEKTAEIRGIVTTMTHSLTRQVVHNKLTSCNYNPLYLEADGRIRCGKVNDKAQY
LLGAAGSVPYRWINLEYDKITRIVGLDQYLESVKKHKRLDVCRAKMGYMLQ

>AQN73770.1 |envelope protein UL128 [Human betaherpesvirus 5]
MSPKDLTPFLATLWLLLGHSRVPRVRAEECCEFINVNHPPERCYDFKMCNRFTVALRCPD
GEVCYSPEKTAEIRGIVTTMTHSLTRQVVHNKLTSCNYNPLYLEADGRIRCGKVNDKAQY
LLGAAGSVPYRWINLEYDKITRIVGLDQYLESVKKHKRLDVCRAKMGYMLQ

>AKI25262.1 |envelope protein UL128 [Human betaherpesvirus 5]
MSPKNLTPFLTALWLLLDHSRVPRVRAEECCEFINVNHPPERCYDFKMCNRFTVALRCPD
GEVCYSPEKTAEIRGIVTTMTHSLTRQVVHNKLTSCNYNPLYLEADGRIRCGKVNDKAQY
LLGAAGSVPYRWINLEYDKITRIVGLDQYLESVKKHKRLDVCRAKMSYMLQ

>AMJ54477.1 |envelope protein UL128 [Human betaherpesvirus 5]
MSPKNLTPFLTALWLLLHHSRVPRVRAEECCEFINVNHPPERCYDFKMCNRFTVALRCPD
GEVCYSPEKTAEIRGIVTTMTHSLTRQVVHNKLTSCNYNPLYLEADGRIRCGKVSDKAQY
LLGAAGSVPYRWINLEYDKITRIVGLDQYLESVKKHKRLDVCRAKMGYMLQ

>AHJ82333.1 |envelope protein UL128 [Human betaherpesvirus 5]
MSPKNLTPFLTALWLLLDHSRVPRVRAEECCEFINVNHPPERCYDFKMCNRFTVALRCPD
GEVCYSPEKTAEIRGIVTTMTHSLTRQVVHNKLTSCNYNPLYLEADGRIRCGKVSDKAQY
LLGAAGSVPYRWINLEYDKITRIVGLDQYLESVKKHKRLDVCRAKMGYMLQ

>AHJ83173.1 |envelope protein UL128 [Human betaherpesvirus 5]
MSPKNLTPFLTALWLLLGHSRVPRVRAEECCEFINVNHPPERCYDFKMCNRFTVALRCPD
GEVCYSPEKTAEIRGIVTTMTHSLTRQVIHNKLTSCNYNPLYLEADGRIRCGKVSDKAQY
LLGAAGSVPYRWINLEYDKITRIVGLDQYLESVKKHKRLDVCRAKMGYMLQ

>AHJ83342.1 |envelope protein UL128 [Human betaherpesvirus 5]
MSPKNLTPFLTALWLLLGHSRVPRVRAEECCEFINVNHPPERCYDFKMCNRFTVALRCPD
GEVCYSPEKTAEIRGIVTTMTHSLTRQVIHNKLTSCNYNPLYLEADGRIRCGKVSDKAQY
LLGAAGSVPYRWINLEYDKITRIVGLDQYLESVKKHKRLDVCRAKMGYMLQ

>AHJ83511.1 |envelope protein UL128 [Human betaherpesvirus 5]
MSPKNLTPFLTALWLLLGHSRVPRVRAEECCEFINVNHPPERCYDFKMCNRFTVALRCPD
GEVCYSPEKTAEIRGIVTTMTHSLTRQVVHNKLTSCNYNPLYLEADGRIRCGKVSDKAQY
LLGAAGSVPYRWINLEYDKITRIVGLDQYLESVKKHKRLDVCRAKMGYMLQ

>AHJ83678.1 |envelope protein UL128 [Human betaherpesvirus 5]
MSPKNLTPFLTALWLLLHHSRVPRVRAEECCEFINVNHPPERCYDFKMCNRFTVALRCPD
GEVCYSPEKTAEIRGIVTTMTHSLTRQVVHNKLTSCNYNPLYLEADGRIRCGKVNDKTQY
LLGAAGSVPYRWINLEYDKITRIVGLDQYLESVKKHKRLDVCRAKMGYMLQ

>AHJ83845.1 |envelope protein UL128 [Human betaherpesvirus 5]
MSPKDLTPFLTALWLLLGHSRVPQVRAEECCEFINVNHPPERCYDFKMCNRFTVALRCPD
GEVCYSPEKTAEIRGIVTTMTHSLTRQVVHNKLTSCNYNPLYLEADGRIRCGKVNDKAQY
LLGAAGSVPYRWINLEYDKITRIVGLDQYLESVKKHKRLDVCRAKMGYMLQ

>AHJ85025.1 |envelope protein UL128 [Human betaherpesvirus 5]
MSPKNLTPFLTALWLLLGHSRVPRVRAEECCEFINVNHPPERCYDFKMCNRFTVALRCPD
GEVCYSPEKTAEIRGIVTTMTHSLTRQVVHNKLTSCNYNPLYLEADGRIRCGKVSDKAQY
LLGAAGSVPYRWINLEYDKITRIVGLDQYLESVKKHKRLDVCRAKMGYMLQ

>AHJ85195.1 |envelope protein UL128 [Human betaherpesvirus 5]
MSPKNLTPFLTALWLLLDHSRVPRVRAEECCEFINVNHPPERCYDFKMCNRFTVALRCPD
GEVCYSPEKTAEIRGIITTMTHSLTRQVVHNKLTSCNYNPLYLEADGRIRCGKVSDKAQY
LLGAAGSVPYRWINLEYDKITRIVGLDQYLESVKKHKRLDVCRAKMGYMLQ

>AHJ85533.1 |envelope protein UL128 [Human betaherpesvirus 5]
MSPKDLTPFLTTLWLLLGHSRVPRVRAEECCEFINVNHPPERCYDFKMCNRFTVALRCPD
GEVCYSPEKTAEIRGIVTTMTHSLTRQVVHNKLTSCNYNPLYLEADGRIRCGKVNDKAQY
LLGAAGSVPYRWINLEYDKITRIVGLDQYLESVKKHKRLDVCRAKMGYMLQ

>AHJ85701.1 |envelope protein UL128 [Human betaherpesvirus 5]
MSPKHLTPFLTALWLLLGHSRVPRVRAEECCEFINVNHPPERCYDFKMCNRFTVALRCPD
GEVCYSPEKTAEIRGIVTTMTHSLTRQVVHNKLTSCNYNPLYLEADGRIRCGKVNDKAQY
LLGAAGSVPYRWINLEYDKITRIVGLDQYLESVKKHKRLDVCRAKMSYMLQ

>AKI07662.1 |envelope protein UL128 [Human betaherpesvirus 5]
MSPKNLTPFLTALWLLLHHSRVPRVRAEECCEFINVNHPPERCYDFKMCNRFTVALRCPD
GEVCYSPEKTAEIRGIVTTMTHSLTRQVVHNKLTSCNYNPLYLEADGRIRCGKVNDKAQY
LLGAAGSVPYRWINLEYDKITRIVGLDQYLESVKKHKRLDVCRAKMGYMLQ

>AKI07998.1 |envelope protein UL128 [Human betaherpesvirus 5]
MSPKNLTPFLTALWLLLDHSRVPRVRAEECCEFINVNHPPERCYDFKMCNRFTVALRCPD
GEVCYSPEKTAEIRGIVTTMTHSLTRQVVHNKLTSCNYNPLYLEADGRIRCGKVSDKAQY
LLGAAGSVPYRWINLEYDKITRIVGLDQYLESVKKHKRLDVCRAKMGYMLQ

>AKI08165.1 |envelope protein UL128 [Human betaherpesvirus 5]
MSSKDLTPFLTALWLLLGHSRVPRVRAEECCEFINVNHPPERCYDFKMCNRFTVALRCPD
GEVCYSPEKTAEIRGIVTTMTHSLTRQVVHNKLTSCNYNPLYLEADGRIRCGKVNDKAQY
LLGAAGSVPYRWINLEYDKITRIVGLDQYLESVKKHKRLDVCRAKMGYMLQ

>AKI08332.1 |envelope protein UL128 [Human betaherpesvirus 5]
MSPKNLTPFLTALWLLLGHSRVPRVRAEECCEFINVNHPPERCYDFKMCNRFTVALRCPD
GEVCYSPEKTAEIRGIVTTMTHSLTRQVIHNKLTSCNYNPLYLEADGRIRCGKVSDKAQY
LLGAAGSVPYRWINLEYDKITRIVGLDQYLESVKKHKRLDVCRAKMGYMLQ

>AKI09339.1 |envelope protein UL128 [Human betaherpesvirus 5]
MSSKDLTPFLTALWLLLGHSRVPRVRAEECCEFINVNHPPERCYDFKMCNRFTVALRCPD
GEVCYSPEKTAEIRGIVTTMTHSLTRQVVHNKLTSCNYNPLYLEADGRIRCGKVNDKAQY
LLGAAGSVPYRWINLEYDKITRIVGLDQYLESVKKHKRLDVCRAKMGYMLQ

>AKI09506.1 |envelope protein UL128 [Human betaherpesvirus 5]
MSSKDLTPFLTALWLLLGHSRVPRVRAEECCEFINVNHPPERCYDFKMCNRFTVALRCPD
GEVCYSPEKTAEIRGIVTTMTHSLTRQVVHNKLTSCNYNPLYLEADGRIRCGKVNDKAQY
LLGAAGSVPYRWINLEYDKITRIVGLDQYLESVKKHKRLDVCRAKMGYMLQ

>AKI09842.1 |envelope protein UL128 [Human betaherpesvirus 5]
MSPKNLTPFLTALWLLLDHSRVPRVRAEECCEFINVNHPPERCYDFKMCNRFTVALRCPD
GEVCYSPEKTAEIRGIVTTMTHSLTRQVVHNKLTSCNYNPLYLEADGRIRCGKVSDKAQY
LLGAAGSVPYRWINLEYDKITRIVGLDQYLESVKKHKRLDVCRAKMGYMLQ

>AKI10514.1 |envelope protein UL128 [Human betaherpesvirus 5]
MSPKNLTLFLTALWLLLDHSRVPRVRAECCEFINVNHPPERCYDFKMCNRFTVALRCPDG
EVCYSPEKTAEIRGIVTTMTHSLTRQVVHNKLTSCNYNPLYLEADGRIRCGKVNDKAQYL
LGAAGSVPYRWINLEYDKITRIVGLDQYLESVKKHKRLDVCRAKMGYMLQ

>AKI10681.1 |envelope protein UL128 [Human betaherpesvirus 5]
MSPKNLTLFLTALWLLLDHSRVPRVRAECCEFINVNHPPERCYDFKMCNRFTVALRCPDG
EVCYSPEKTAEIRGIVTTMTHSLTRQVVHNKLTSCNYNPLYLEADGRIRCGKVNDKAQYL
LGAAGSVPYRWINLEYDKITRIVGLDQYLESVKKHKRLDVCRAKMGYMLQ

>AKI10849.1 |envelope protein UL128 [Human betaherpesvirus 5]
MSSKDLTPFLTALWLLLGHSRVPRVRAEECCEFINVNHPPERCYDFKMCNRFTVALRCPD
GEVCYSPEKTAEIRGIVTTMTHSLTRQVVHNKLTSCNYNPLYLEADGRIRCGKVNDKAQY
LLGAAGSVPYRWINLEYDKITRIVGLDQYLESVKKHKRLDVCRAKMGYMLQ

>AKI11182.1 |envelope protein UL128 [Human betaherpesvirus 5]
MSPKNLTPFLTALWLLLHHSRVPRVRAEECCEFINVNHPPERCYDFKMCNRFTVALRCPD
GEVCYSPEKTAEIRGIVTTMTHSLTRQVVHNKLTSCNYNPLYLEADGRIRCGKVNDKTQY
LLGAAGSVPYRWINLEYDKITRIVGLDQYLESVKKHKRLDVCRAKMGYMLQ

>AKI12512.1 |envelope protein UL128 [Human betaherpesvirus 5]
MSPKDLTPFLTALWLLLGHSRVPRVRAEECCEFINVNHPPERCYDFKMCNRFTVALRCPD
GEVCYSPEKTAEIRGIVTTMTHSLTRQVVHNKLTSCNYNPLYLEADGRIRCGKVSDKAQY
LLGAAGSVPYRWINLEYDKITRIVGLDQYLESVKKHKRLDVCRAKMGYMLQ

>AKI12843.1 |envelope protein UL128 [Human betaherpesvirus 5]
MSPKDLTPFLTALWLLLGHSRVLRVRAEECCEFINVNHPPERCYDFKMCNRFTVALRCPD
GEVCYSPEKTAEIRGIVTTMTHSLTRQVVHNKLTSCNYNPLYLEADGRIRCGKVSDKAQY
LLGAAGSVPYRWINLEYDKITRIVGLDQYLESVKKHKRLDVCRAKMGYMLQ

>AKI15691.1 |envelope protein UL128 [Human betaherpesvirus 5]
MSPKNLTPFLTALWLLLDHSRVPRVRAEECCEFINVNHPPERCYDFKMCNRFTVALRCPD
GEVCYSPEKTAEIRGIVTIMTHSLTRQVVHNKLTSCNYNPLYLEADGRIRCGKVNDKAQY
LLGAAGSVPYRWINLEYDKITRIVGLDQYLESVKKHKRLDVCRAKMGYMLQ

>AKI16190.1 |envelope protein UL128 [Human betaherpesvirus 5]
MSPKDLTPFLTALWLLLGHSRVLRVRAEECCEFINVNHPPERCYDFKMCNRFTVALRCPD
GEVCYSPEKTAEIRGIVTTMTHSLTRQVVHNKLTSCNYNPLYLEADGRIRCGKVSDKAQY
LLGAAGSVPYRWINLEYDKITRIVGLDQYLESVKKHKRLDVCRAKMGYMLQ

>AKI16857.1 |envelope protein UL128 [Human betaherpesvirus 5]
MSPKDLTPFLTALWLLLGHSRVPRVRAEECCEFINVNHPPERCYDFKMCNHFTVALRCPD
GEVCYSPEKTAEIRGIVTTMTHSLTRQVVHNKLTSCNYNPLYLEADGRIRCGKVNDKAQY
LLGAAGSVPYRWINLEYDKITRIVGLDQYLESVKKHKRLDVCRAKMGYMLQ

>AKI18359.1 |envelope protein UL128 [Human betaherpesvirus 5]
MNPKNLTPFLTALWLLLDHSRVPRVRAEECCEFINVNHPPERCYDFKMCNRFTVALRCPD
GEVCYSPEKTAEIRGIVTTMTHSLTRQVVHNKLTSCNYNPLYLEADGRIRCGKVNDKAQY
LLGAAGSVPYRWINLEYDKITRIVGLDQYLESVKKHKRLDVCRAKMGYMLQ

>AKI18528.1 |envelope protein UL128 [Human betaherpesvirus 5]
MSPNNLTPFLTALWLLLGHSRVPRVRAEECCEFINVNHPPERCYDFKMCNRFTVALRCPD
GEVCYSPEKTAEIRGIVTTMTHSLTRQVVHNKLTSCNYNPLYLEADGRIRCGKVSDKAQY
LLGAAGSVPYRWINLEYDKITRIVGLDQYLESVKKHKRLDVCRAKMGYMLQ

>AKI20034.1 |envelope protein UL128 [Human betaherpesvirus 5]
MSPKNLTPFLTALWLLLGHSRVPRVRAEECCEFINVNHPPERCYDFKMCNRFTVALRCPD
GEVCYSPEKTAEIRGIVTTMTHALTRQVVHNKLTSCNYNPLYLEADGRIRCGKVNDKAQY
LLGAAGSVPYRWINLEYDKITRIVGLDQYLESVKKHKRLDVCRAKMGYMLH

>AKI20202.1 |envelope protein UL128 [Human betaherpesvirus 5]
MSPKNLTLFLTALWLLLDHSRVPRVRAECCEFINVNHPPERCYDFKMCNRFTVALRCPDG
EVCYSPEKTAEIRGIVTTMTHSLTRQVVHNKLTSCNYNPLYLEADGRIRCGKVNDKAQYL
LGAAGSVPYRWINLEYDKITRIVGLDQYLESVKKHKRLDVCRAKMGYMLQ

>AKI21208.1 |envelope protein UL128 [Human betaherpesvirus 5]
MSPKDLTPFLTALWLLLGHSRVLRVRAEECCEFINVNHPPERCYDFKMCNRFTVALRCPD
GEVCYSPEKTAEIRGIVTTMIHSLTRQVVHNKLTSCNYNPLYLEADGRIRCGKVSDKAQY
LLGAAGSVPYRWINLEYDKITRIVGLDQYLESVKKHKRLDVCRAKMGYMLQ

>AKI21705.1 |envelope protein UL128 [Human betaherpesvirus 5]
MSPKNLTPFLTGLWLLLGHSRVPRVRAEECCEFINVNHPPERCYDFKMCNRFTVALRCPD
GEVCYSPEKTAEIRGIVTTMTHSLTRQVVHNKLTSCNYNPLYLEADGRIRCGKVNDKAQY
LLGAAGSVPYRWINLDYDKITRIVGLDQYLESVKKHKRLDVCRAKMGYMLQ

>AKI21873.1 |envelope protein UL128 [Human betaherpesvirus 5]
MSPKDLTPFLTALWLLLGHSRVLRVRAEECCEFINVNHPPERCYDFKMCNRFTVALRCPD
GEVCYSPEKTAEIRGIVTTMTHSLTRQVVHNKLTSCNYNPLYLEADGRIRCGKVSDKAQY
LLGAAGSVPYRWINLEYDKITRIVGLDQYLESVKKHKRLDVCRAKMGYMLQ

>AKI22207.1 |envelope protein UL128 [Human betaherpesvirus 5]
MNPKNLTPFLTALWLLLDHSRVPRVRAEECCEFINVNHPPERCYDFKMCNRFTVALRCPD
GEVCYSPEKTAEIRGIVTTMTHSLTRQVVHNKLTSCNYNPLYLEADGRIRCGKVNDKAQY
LLGAAGSVPYRWINLEYDKITRIVGLDQYLESVKKHKRLDVCRAKMGYMLQ

>AIC80368.1 |envelope protein UL128 [Human betaherpesvirus 5]
MSPKDLTPFLTTLWLLLGHSRVPRVRAEECCEFINVNHPPERCYDFKMCNRFTVALRCPD
GEVCYSPEKTAEIRGIVTTMTHSLTRQVVHNKLTSCNYNPLYLEADGRIRCGKVNDKAQY
LLGAAGSVPYRWINLEYDKITRIVGLDQYLESVKKHKRLDVCRAKMGYMLQ

>AHJ86203.1 |envelope protein UL128 [Human betaherpesvirus 5]
MSPKNLTPFLTALWLLLGQSRVPRVRAEECCEFINVNHPPERCYDFKMCNRFTVALRCPD
GEVCYSPEKTAEIRGIVTTMTHSLTRQVVHNKLTSCNYNPLYLEADGRIRCGKVNDKAQY
LLGAAGSVPYRWINLEYDKITRIVGLDQYLESVKKHKRLDVCRAKMGYMLQ

>AHV84064.1 |envelope protein UL128 [Human betaherpesvirus 5]
MSPKNLTPFLTALWLLLGHSRVPRVRAEECCEFINVNHPPERCYDFKMCNRFTVALRCPD
GEVCYSPEKTAEIRGIVTTMTHSLTRQVVHNKLTSCNYNPLYLEADGRIRCGKVNDKAQY
LLGAVGSVPYRWINLEYDKITRIVGLDQYLESVKKHKRLDVCRAKMGYMLQ

>AHB19586.1 |envelope protein UL128 [Human betaherpesvirus 5]
MSPKNLTPFLTALWLLLGHSRVPRVRAEECCEFINVNHPPERCYDFKMCNRFTVALRCPD
GEVCYSPEKTAEIRGIVTTMTHSLTRQVVHNKLTSCNYNPLYLEADGRIRCGKVSDKAQY
LLGAAGSVPYRWINLEYDKITRIVGLDQYLESVKKHKRLDVCRAKMGYMLQ

>AHB19919.1 |envelope protein UL128 [Human betaherpesvirus 5]
MSPKDLTPFLTALWLLLNHSRVPRVRAEECCEFINVNHPPERCYDFKMCNRFTVALRCPD
GEVCYSPEKTAEIRGIVTTMTHSLTRQVVHNKLTSCNYNPLYLEADGRIRCGKVNDKAQY
LLGAAGSVPYRWINLEYDKITRIVGLDQYLESVKKHKRLDVCRAKMGYMLQ

>AFR54607.1 |envelope protein UL128 [Human betaherpesvirus 5]
MSPKNLTPFLTALWLLLDHSRVPRVRAEECCEFINVNHPPERCYDFKMCNRFTVALRCPD
GEVCYSPEKTAEIRGIVTTMTHSLTRQVVHNKLTSCNYNPLYLEADGRIRCGKVNDKAQY
LLGAAGSVPYRWINLEYDKITRIVGLNQYLESVKKHKRLDVCRAKMGYMLQ

>AFR54766.1 |envelope protein UL128 [Human betaherpesvirus 5]
MSPKDLTPFLTALWLLLNHSRVPRVRAEECCEFINVNHPPERCYDFKMCNRFTVALRCPD
GEVCYSPEKTAEIRGIVTTMTHSLTRQVVHNKLTSCNYNPLYLEADGRIRCGKVNDKAQY
LLGAAGSVPYRWINLEYDKITRIVGLDQYLESVKKHKRLDVCRAKMGYMLQ

>AFR54934.1 |envelope protein UL128 [Human betaherpesvirus 5]
MSPKDLTPFLTALWLLLGHSRVLRVRAEECCEFINVNHPPERCYDFKMCNRFTVALRCPD
GEVCYSPEKTAEIRGIVTTMTHSLTRQVVHNKLTSCNYNPLYLEADGRIRCGKVSDKAQY
LLGAAGSVPYRWINLEYDKITRIVGLDQYLESVKKHKRLDVCRAKMGYMLQ

>AFR55266.1 |envelope protein UL128 [Human betaherpesvirus 5]
MSPKNLTPFLTALWLLLDHSRVPRVRAEECCEFINVNHPPERCYDFKMCNRFTVALRCPD
GEVCYSPEKTAEIRGIVTTMTHSLTRQVVHNKLTSCNYNPLYLEADGRIRCGKVSDKAQY
LLGAAASVPYRWINLEYDKITRIVGLDQYLESVKKHKRLDVCRAKMGYMLQ

>AFR55434.1 |envelope protein UL128 [Human betaherpesvirus 5]
MSPKDLTPFLTTLWLLLGHSRVPRVRAEECCEFINVNHPPERCYDFKMCNRFTVALRCPD
GEVCYSPEKTAEIRGIVTTMTHSLTRQVVHNKLTSCNYNPLYLEADGRIRCGKVNDKAQY
LLGAAGSVPYRWINLEYDKITRIVGLDQYLESVKKHKRLDVCRAKMGYMLQ

>AFR55935.1 |envelope protein UL128 [Human betaherpesvirus 5]
MSPKNLTPFLTGLWLLLGHSRVPRVRAEECCEFINVNHPPERCYDFKMCNRFTVALRCPD
GEVCYSPEKTAEIRGIVTTMTHSLTRQVVHNKLTSCNYNPLYLEADGRIRCGKVNDKAQY
LLGAAGSVPYRWINLEYDKITRIVGLDQYLESVKKHKRLDVCRAKMGYMLQ

>AFR56103.1 |envelope protein UL128 [Human betaherpesvirus 5]
MSPKNLTPFLTALWLLLGHSRVPRVRAEECCEFINVNHPPERCYDFKMCNRFTVALRCPD
GEVCYSPEKTAEIRGIVTTMTHSLTRQVIHNKLTSCNYNPLYLEADGRIRCGKVSDKAQY
LLGAAGSVPYRWINLEYDKITRIVGLDQYLESVKKHKRLDVCRAKMGYMLQ

>AGL96705.1 |envelope protein UL128 [Human betaherpesvirus 5]
MSPKDLTPFLTTLWLLLGHSRVPRVRAEECCEFINVNHPPERCYDFKMCNRFTVALRCPD
GEVCYSPEKTAEIRGIITTMTHSLTRQVVHNKLTSCNYNPLYLEADGRIRCGKVNDKAQY
LLGAAGSVPYRWINLEYDKITRIVGLDQYLESVKKHKRLDVCRAKMGYMLQ

>ADV04433.1 |envelope protein UL128 [Human betaherpesvirus 5]
MSPKNLTPFLTALWLLLGHSRVPRVRAEECCEFINVNHPPERCYDFKMCNRFTVALRCPD
GEVCYSPEKTAEIRGIVTTITHSLTRQVVHNKLTSCNYNPLYLEADGRIRCGKVNDKAQY
LLGAAGSVPYRWINLEYDKITRIVGLDQYLESVKKHKRLDVCRAKMGYMLQ

>ACZ80357.1 |envelope protein UL128 [Human betaherpesvirus 5]
MSPKDLTPFLTALWLLLNHSRVPRVRAEECCEFINVNHPPERCYDFKMCNRFTVALRCPD
GEVCYSPEKTAEIRGIVTTMTHSLTRQVVHNKLTSCNYNPLYLEADGRIRCGKVNDKAQY
LLGAAGSVPYRWINLEYDKITRIVGLDQYLESVKKHKRLDVCRAKMGYMLQ

>ACZ72859.1 |envelope protein UL128 [Human betaherpesvirus 5]
MSPKDLTPFLTALWLLLGHSRVPRVRAEECCEFINVNHPPERCYDFKMCNRFTVALRCPD
GEVCYSPEKTAEIRGIVTTMTHSLTRQVVHNKLTSCNYNPLYLEADGRIRCGKVNDKAQY
LLGAAGSVPYRWINLEYDKITRIVGLDQYLESVKKHKRLDVCRAKMGYMLQ

>ACS92041.1 |envelope protein UL128 [Human betaherpesvirus 5]
MSPKDLTPFLTALWLLLNHSRVPRVRAEECCEFINVNHPPERCYDFKMCNRFTVALRCPD
GEVCYSPEKTAEIRGIVTTMTHSLTRQVVHNKLTSCNYNPLYLEADGRIRCGKVNDKAQY
LLGAAGSVPYRWINLEYDKITRIVGLDQYLESVKKHKRLDVCRAKMGYMLQ

>ACS92206.1 |envelope protein UL128 [Human betaherpesvirus 5]
MSPKNLTPFLTGLWLLLGHSRVPRVRAEECCEFINVNHPPERCYDFKMCNRFTVALRCPD
GEVCYSPEKTAEIRGIVTTMTHSLTRQVVHNKLTSCNYNPLYLEADGRIRCGKVNDKAQY
LLGAAGSVPYRWINLEYDKITRIVGLDQYLESVKKHKRLDVCRAKMGYMLQ

>ACT81787.1 |envelope protein UL128 [Human betaherpesvirus 5]
MSPKDLTPFLTALWLLLGHSRVPRVRAEECCEFINVNHPPERCYDFKMCNRFTVALRCPD
GEVCYSPEKTAEIRGIVTTMTHSLTRQVVHNKLTSCNYNPLYLEADGRIRCGKVNDKAQY
LLGAAGSVPYRWINLEYDKITRIVGLDQYLESVKKHKRLDVCRAKMGYMLQ

>ACT81952.1 |envelope protein UL128 [Human betaherpesvirus 5]
MSPKNLTPFLTALWLLLDHSRVPRVRAEECCEFINVNHPPERCYDFKMCNRFTVALRCPD
GEVCYSPEKTAEIRGIVTTMTHSLTRQVVHNKLTSCNYNPLYLEADGRIRCGKVSDKAQY
LLGAAGSVPYRWINLEYDKITRIVGLDQYLESVKKHKRLDVCRAKMGYMLQ

>ACL51185.1 |envelope protein UL128 [Human betaherpesvirus 5]
MSPKDLTPFLTTLWLLLGHSRVPRVRAEECCEFINVNHPPERCYDFKMCNRFTVALRCPD
GEVCYSPEKTAEIRGIVTTMTHSLTRQVVHNKLTSCNYNPLYLEADGRIRCGKVNDKAQY
LLGAAGSVPYRWINLEYDKITRIVGLDQYLESVKKHKRLDVCRAKMGYMLQ

>AAR31451.1 |envelope protein UL128 [Human betaherpesvirus 5]
MSPKNLTPFLTALWLLLGHSRVPRVRAEECCEFINVNHPPERCYDFKMCNRFTVALRCPD
GEVCYSPEKTAEIRGIVTTMTHSLTRQVVHNKLTSCNYNPLYLEADGRIRCGKVNDKAQY
LLGAAGSVPYRWINLEYDKITRIVGLDQYLESVKKHKRLDVCRAKMGYMLQ

>AAO11755.2 |envelope protein UL128 [Human betaherpesvirus 5]
MSPKNLTPFLTALWLLLDHSRVPRVRAEECCEFINVNHPPDRCYDFKMCNRFTVALRCPN
GEVCYSPEKTAEIRGIVTTMTHSLTRQVVHNKLTSCNYNPLYLEADGRIRCGKVNDKAQY
LLGAAGSVPYRWINLEYDKITRIVGLDQYLESVKKHKRLDVCRAKMGYMLQ

>AAO11759.2 |envelope protein UL128 [Human betaherpesvirus 5]
MSPKNLTPFLTALWLLLDHSRVPRVRAEECCEFINVNHPPERCYDFKMCNRFTVALRCPD
GEVCYSPEKTAEIRGIVTTMTHSLTRQVVHNKLTSCNYNPLYLEADGRIRCGKVNDKAQY
LLGAAGSVPYRWINLEYDKITRIVGLDQYLESVKKHKRLDVCRAKMGYMLQ
