# Supplementary material for: Human cytomegalovirus: pathogenesis, prevention, and treatment
Source: Mol Biomed. 2024 Nov 25;5:61. doi: 10.1186/s43556-024-00226-7 (PMC11589059; doi:10.1186/s43556-024-00226-7)
Supplement: Supplementary file 6 — Supplementary Material 6. [file 43556_2024_226_MOESM6_ESM.txt]

>5VOD_4|Chain D|Envelope glycoprotein UL130|Human cytomegalovirus (strain Merlin) (295027)
MLRLLLRHHFHCLLLCAVWATPCLASPWSTLTANQNPSPPWSKLTYSKPHDAATFYCPFLYPSPPRSPLQFSGFQRVSTGPECRNETLYLLYNREGQTLVERSSTWVKKVIWYLSGRNQTILQRMPRTASKPSDGNVQISVEDAKIFGAHMVPKQTKLLRFVVNDGTRYQMCVMKLESWAHVFRDYSVSFQVRLTFTEANNQTYTFCTHPNLIV

>YP_081565.1 |envelope glycoprotein UL130 [Human betaherpesvirus 5]
MLRLLLRHHFHCLLLCAVWATPCLASPWSTLTANQNPSPPWSKLTYSKPHDAATFYCPFL
YPSPPRSPLQFSGFQRVSTGPECRNETLYLLYNREGQTLVERSSTWVKKVIWYLSGRNQT
ILQRMPRTASKPSDGNVQISVEDAKIFGAHMVPKQTKLLRFVVNDGTRYQMCVMKLESWA
HVFRDYSVSFQVRLTFTEANNQTYTFCTHPNLIV

>URN71467.1 |envelope glycoprotein UL130 [Human betaherpesvirus 5]
MLRLLLRHHFHCLLLCAVWTTPCLASPWSTLTANQNPSPLWSKLTYSKPHDAATFYCPFI
YPSLPRSPLQFSGFQRVLTGPECRNETLYLLYNREGQTLVERSSTWVKKVIWYLSGRNQT
ILQRMPRTASKPSDGNVQISVEDAKIFGAHMVPKQTKLLRFVVNDGTRYQMCVMKLESWA
HVFRDYSVSFQVRLTFTEANNQTYTFCTHPNLIV

>URN71815.1 |envelope glycoprotein UL130 [Human betaherpesvirus 5]
MLRLLLRHHFHCLLLCAVWATPCLASPWSTLTANQNPSPLWSKLTYSKPHDAATFYCPFI
YPSPPRSPLQFSGFQRISTGPECRNETLYLLYNREGQTLVERSSTWVKKVIWYLSGRNQT
ILQRMPRTASKPSDGNVQISVEDAKIFGAHMVPKQTKLLRFVVNDGTRYQMCVMKLESWA
HVFRDYSVSFQVRLTFTEANNQTYTFCTHPNLIL

>URN72052.1 |envelope glycoprotein UL130 [Human betaherpesvirus 5]
MLPLLLRHHFHCLLLCAVWATPCLASPWSTLTANKNPSPPWSKLTYSKPHDAATFYCPFL
YPSPPRSPLQFSGFQRVSTGPECRNETLYLLYNREGQTLVERSSTWVKKVIWYLSGRNQT
ILQRMPRTASKPSDGNVQISVEDAKIFGAHMVPKQTKLLRFVVNDGTRYQMCVMKLESWA
HVFRDYSVSFQVRLTFTEANNQTYTFCTHPNLIV

>CAH0494320.1 |envelope glycoprotein UL130 [Human betaherpesvirus 5]
MLRLLLRHHFHCLLLCAVWATPCLASPWFTLTANQNPSPPWSKLTYPKPHDAATFYCPFL
YPSPPRSPSQFSGFQRVSTGPECRNETLYLLYNREGQTLVERSSTWVKKVIWYLSGRNQT
ILQRMPRTASKPSDGNVQISVEDAKIFGAHMVPKQTKLLRFVVNDGTRYQMCVMKLESWA
HVFRDYSVSFQVRLTFTEANNQTYTFCTHPNLIV

>QZX46471.1 |envelope glycoprotein UL130 [Human betaherpesvirus 5]
MLRLLLRHHFHCLLLCAVWATPCLASPWSTLTANQNPSPPWSKLTYSKPHDAATFYCPLL
YPSPPRSPLQFSGFQRVSTGPECRNETLYLLYNREGQTLVERSSIWVKKVIWYLSGRNQT
ILQRMPRTASKPSDGNVQISVEDAKIFGAHMVPKQTKLLRFVVNDGTRYQMCVMKLESWA
YVFRDYSVSFQVRLTFTEANNQTYTFCTHPNLIV

>QZX46810.1 |envelope glycoprotein UL130 [Human betaherpesvirus 5]
MLRLLLRHHFHCLLLCAVWATPCLASPWSTLTANQNPSPLWSKLTYSKPHDAATFYCPFI
YPSPPRSPLQFSGFQRVSTGPECRNETLYLLYNREGQTLVERSSTWVKKVIWYLSGRNQT
ILQRMPRTASKPSDGNVQISVEDAKIFGAHMVPKQTKLLRFVVNDGTRYQMCVMKLESWA
HVFRDYSVSFQVRLTFTEANNQTYTFCTHPNLIV

>QZX46978.1 |envelope glycoprotein UL130 [Human betaherpesvirus 5]
MLRLLLRHHFHCLLLCAVWTTPCLASPWSTLTANQNPSPLWSKLTYSKPHDAATFYCPFI
YPSLPRSPLQFSGFQRVLTGPECRNETLYLLYNREGQTLVERSSTWVKKVIWYLSGRNQT
ILQRMPRTASKPSDGNVQISVEDAKIFGAHMVPKQTKLLRFVVNDGTRYQMCVMKLESWA
HVFRDYSVSFQVRLTFTEANNQTYTFCTHPNLIV

>QTT59501.1 |envelope glycoprotein UL130 [Human betaherpesvirus 5]
MLRLLFRHHFHCLLLCAVWATPCLASPWSTLTANQNPSPLWSKLTYSKPHDAATFYCPFI
YPSPPRSPLQFSGFQRVLTGPECRNETLYLLYNREGQTLVERSSTWVKKVIWYLSGRNQT
ILQRMPRTASKPSDGNVQISVEDAKIFGAHMVPKQTKLLRFVVNDGTRYQMCVMKLESWA
HVFRDYSVSFQVRLTFTEANNQTYTFCTHPNLIV

>QPZ44725.1 |envelope glycoprotein UL130 [Human betaherpesvirus 5]
MLRLLLRHHFHCLLLCAVWATPCLASPWFTLTANQNPSPPWSKLTYPKPHDAATFYCPFL
YPSPPRSPSQFSGFQRVSTGPECRNETLYLLYNREGQTLVERSSTWVKKVIWYLSGRNQT
ILQRMPRTASKPSDGNVQISVEDAKIFGAHMVPKQTKLLRFVVNDGTRYQMCVMKLESWA
HVFRDYSVSFQVRLTFTEANNQNYTFCTHPNLIV

>QPZ45217.1 |envelope glycoprotein UL130 [Human betaherpesvirus 5]
MLRLLLRHHFHCLLLCAVWATPCLASPWFTLTANQNPSPPWSKLTYPKPHDAATFYCPFL
YPSPPRSPSQFSGFQRVSTGPECRNETLYLLYNREGQTLVERSSTWVKKVIWYLSGRNQT
ILQRMPRTASKPSDGNVQISVEDAKIFGAHMVPKQTKLLRFVVNDGTRYQMCVMKLESWA
HVFRDYSVSFQVRLTFTEANNQNYTFCTHPNLIV

>QPZ45380.1 |envelope glycoprotein UL130 [Human betaherpesvirus 5]
MLRLLLRHHFHCLLLCAVWATPCLASPWFTLTANQNPSPPWSKLTYPKPHDAATFYCPFL
YPSPPRSPSQFSGFQRVSTGPECRNETLYLLYNREGQTLVERSSTWVKKVIWYLSGRNQT
ILQRMPRTASKPSDGNVQISVEDAKIFGAHMVPKQTKLLRFVVNDGTRYQMCVMKLESWA
HVFRDYSVSFQVRLTFTEANNQNYTFCTHPNLIV

>QPI35366.1 |envelope glycoprotein UL130 [Human betaherpesvirus 5]
MLRLLLRHHFHCLLLCAVWATPCLASPWSTLTANQNPSPPWSKLTYSKPHDAATFYCPFL
YPSPPRSPLQFSGFQQVSTGPECRNETLYLLHNREGQTLVERSSTWVKKVIWYLSGRNQT
ILQRMPQTASKPSDGNVQISVEDAKIFGAHMVPKQTKLLRFVVNDGTRYQMCVMKLESWA
HVFRDYSVSFQVRLTFTEANNQTYTFCTHPNLIV

>QPI35536.1 |envelope glycoprotein UL130 [Human betaherpesvirus 5]
MLRLLLRHHFHCLLLCAVWATPCLASPWSTLTANQNPSPLWSKLTYSKPHDAATFYCPFI
YPSPPRSPLQFSGFQRILTGPECRNETLYLLYNREGQTLVERSSTWVKKVIWYLSGRNQT
ILQRMPRTASKPSDGNVQISVEDAKIFGAHMVPKQTKLLRFVVNDGTRYQMCVMKLESWA
HVFRDYSVSFQVRLTFTEANNQTYTFCTHPNLIV

>QNT12663.1 |UL130 [Human betaherpesvirus 5]
MLRLLLRHHFHCLLLCAVWATPCLASPWSTLTANQNPSPPWSKLTYSKPHDAATFYCPFL
YPSPPRSPLQFSGFQRVLTGPECRNETLYLLYNREGQTLVERSSTWVKKVIWYLSGRNQT
ILQRMPRTASKPSDGNVQISVEDAKIFGAHMVPKQTKLLRFVVNDGTRYQMWVMKLESWA
HVFRDYSVSFQVRLTFTEANNQTYTFCTHPNLIV

>QIA44748.1 |envelope glycoprotein UL130 [Human betaherpesvirus 5]
MLRLLLRHHFHCLLLCAVWATPCLASPWSTLTANQNPSPSWSKLTYSKPHGAATFYCPFL
YPSPPRSPLQFSGFQQVSTGPECRNETLYLLYNREGQTLVERSSTWVKKVIWYLSGRNQT
ILQRMPQTASKPSDGNVQISVEDAKIFGAHMVPKQTKLLRFVVNDGTRYQMCVMKLESWA
HVFRDYSVSFQVRLTFTEANNQTYTFCTHPNLIV

>QIA45087.1 |envelope glycoprotein UL130 [Human betaherpesvirus 5]
MLRFLLRHHFHCLLLCAVWATPCLASPWSTLTANQNPSPPWSKLTYSKPHDAATFYCPFL
YPSPPRSPLQFSGFQRVLTGPECRNETLYLLYNREGQTLVERSSTWVKKVIWYLSGRNQT
ILQRMPRTASKPSDGNVQISVEDAKIFGAHMVPKQTKLLRFVVNDGTRYQMCVMKLESWA
HVFRDYSVSFQVRLTFTEANNQTYTFCTHPNLIV

>QIA45424.1 |envelope glycoprotein UL130 [Human betaherpesvirus 5]
MLRLLLRHYFHCLLLCAVWATPCLASSWSTLTANQNPSPPWSKLTYSKPHDAATFYCPFL
YPSPPRPPSQFSGFQRVSTGPECRNETLYLLYNREGQTLVERSSTWVKKVIWYLSGRNQT
ILQRMPRTASKPSDGNVQISVEDAKIFGAHMVPKQTKLLRFVVNDGTRYQMCVMKLESWA
HVFRDYSVSFQVRLTFTEANNQTYTFCTHPNLIV

>QIA45593.1 |envelope glycoprotein UL130 [Human betaherpesvirus 5]
MLRLLLRHHFHCLLLCAVWATPCLASPWSTLTANQNPSPPWSKLTYSKPHDAATFYCPFL
YPSPPRSPLQFSGFQRVSTGPECRNETLYLLYNREGQTLVEKSSTWVKKVIWYLSGRNQT
ILQRMPRTASKPSDGNVQISVEDAKIFGAHMVPKQTKLLRFVINDGTRYQMCVMKLESWA
HVFRDYSVSFQVRLTFTEANNQTYTFCTHPNLIV

>QHB20555.1 |UL130 [Human betaherpesvirus 5]
MLRLLLRHYFHCLLLCAVWATPCLASSWSTLTANQNPSPPWSKLTYSKPHDAATFYCPFL
YPSPPRSPSQFSGFQRVSTGPECRNETLYLLYNREGQTLVEKSSTWVKKVIWYLSGRNQT
ILQRMPRTASKPSDGNVQISVEDAKIFGAHMVPKQTKLLRFVVNDGTRYQMCVMKLESWA
HVFRDYSVSFQVRLTFTEANNQTYTFCTHPNLIV

>AZV24225.1 |envelope glycoprotein UL130 [Human betaherpesvirus 5]
MLRLLLRHHFHCLFLCAVWATPCLASPWSTLTANKNPSPPWSKLTYSKPHDAATFYCPFL
YPSPPRSPLQFSGFQRVSTGPECRNETLYLLYNREGQTLVERSSTWVKKVIWYLSGRNQT
ILQRMPRTASKSSDGNVQISVEDAKIFGAHMVPKQTKLLRFVVNDGTRYQMCVMKLESWA
HVFRDYSVSFQVRLTFTEANNQTYTFCTHPNLIV

>AZV24395.1 |envelope glycoprotein UL130 [Human betaherpesvirus 5]
MLRLLLRHHFHCLLLCAVWATPCLASPWSTLTANKNPSPPWSKLTYSKPHDAATFYCPFL
YPSPPRSPLQFSGFQRVSTGPECRNETLYLLYNREGQTLVERSSTWVKKVIWYLSGRNQT
ILQRMPQTASKPSDGNVQISVEDAKIFGAHMVPKQTKLLRFVVNDGTRYQMCVMKLESWA
HVFRDYSVSFQVRLTFTEANNQTYTFCTHPNLIV

>AQN69728.1 |envelope glycoprotein UL130 [Human betaherpesvirus 5]
MLRLLLRHYFHCLLLCAVWATPCLASPWSTLTANQNPSPLWSKLTYSKPHDAATFYCPFI
YPSPPRSPLQFSGFQRVLTGPECRNETLYLLYNREGQTLVEKSSTWVKKVIWYLSGRNQT
ILQRMPRTASKPSDGNVQISVEDAKIFGAHMVPKQTKLLRFVVNDGTRYQMCVMKLESWA
HVFRDYSVSFQVRLTFTEANNQTYTFCTHPNLIV

>AQN70234.1 |envelope glycoprotein UL130 [Human betaherpesvirus 5]
MLRLLLRHHFHCLLLCAVWATPCLASPWSTLTANQNPSPLWSKLTYSKPHDAATFYCPFI
YPSPPRSPLQFSGFQRVSTGPECRNETLYLLYNREGQTLVERSSTWVKKVIWYLSGRNQT
ILQRMPRTASKPSDGNVQISVEDAKIFGAHMVPKQTKLLRFVVNDGTRYQMCVMKLESWA
HVFRDYSVSFQVRLTFTEANNQTYTFCTHPNLII

>AQN70905.1 |envelope glycoprotein UL130 [Human betaherpesvirus 5]
MLRLLLRHHFHCLLLCAVWATPCLASPWSTLTANQNPSPLWSKLTYSKPHDAATFYCPFI
YPSPPRSPLQFSGFQRISTGPECRNETLYLLYNREGQTLVERSSTWVKKVIWYLSGRNQT
ILQRMPRTASKPSDGNVQISVEDAKIFGAHMVPKQTKLLRFVVNDGTRYQMCVMKLESWA
HVFRDYSVSFQVRLTFTEANNQTYTFCTHPNLIL

>AQN71074.1 |envelope glycoprotein UL130 [Human betaherpesvirus 5]
MLRLLLRHHFHCLLLCAVWATPCLASPWSTLTANQNPSPLWSKLTYSKPHDAATFYCPFL
YPSPPRSPLQFSGFQRVLTGPECRNETLYLLYNREGQTLVERSSTWVKKVIWYLSGRNQT
ILQRMPRTASKPNDGNVQISVEDAKIFGAHMVPKQIKLLRFVVNDGTRYQMCVMKLESWA
HVFRDYSVSFQVRLTFTEANNQTYTFCTHPNLIV

>AQN71243.1 |envelope glycoprotein UL130 [Human betaherpesvirus 5]
MLRLLLRHHFHCLLLCAVWATPCLASPWSTLTANQNPSPPWSKLTYSKPHDAATFYCPFL
YPSPPRSPLQFSGFQQVSTGPECRNETLYLLYNREGQTLVETSSTWVKKVIWYLSGRNQT
ILQRMPQTASKPSDGNVQISVEDAKIFGAHMVPKQTKLLRFVVNDGTRYQMCVMKLESWA
HVFRDYSVSFQVRLTFTEANNQTYTFCTHPNLIV

>AQN72591.1 |envelope glycoprotein UL130 [Human betaherpesvirus 5]
MLRLLLRHHFHCLLLCAVWATPCLASPWSTLTANQNPSPLWSKLTYSKPHDAATFYCPFI
YPSPPRSPLQFSGFQRVSTGPECRNETLYLLYNREGQTLVERSSTWVKKVIWYLSGRNQT
ILQRMPRTASKPSDGNVQISVEDAKIFGAHMVPKQTKLLRFVVNDGTRYQMCVMKLESWA
HVFRDYSVSFQVRLTFTEANNQTYTFCTHPNLII

>AQN73098.1 |envelope glycoprotein UL130 [Human betaherpesvirus 5]
MLRLLLRHHFHCLLLCAVWATPCLASPWSTLTANKNPSPPWSKLTYSKPHDAATFYCPFL
YPSPPRSPLQFSGFQRISTGPECRNETLYLLYNREGQTLVERSSTWVKKVIWYLSGRNQT
ILQRMPRTASKPSDGNVQISVEDAKIFGAHMVPKQTKLLRFVVNDGTRYQMCVMKLESWA
HVFRDYSVSFQVRLTFTEANNQTYTFCTHPNLIV

>AQN73940.1 |envelope glycoprotein UL130 [Human betaherpesvirus 5]
MLRLLLRHHFHCLLLCAVWATPCLASSWSTLTANQNPSPPWSKLTYPKPHDAATFYCPFL
YPSPPRSPSQFSGFQRVSTGPECRNETLYLLYNREGQTLVERSSTWVKKVIWYLSGRNQT
ILQRMPRTASKPSDGNVQISVEDAKIFGAHMVPKQTKLLRFVVNDGTRYQMCVMKLESWA
HVFRDYSVSFQVRLTFTEANNQTYTFCTHPNLIV

>APG57646.1 |envelope glycoprotein UL130 [Human betaherpesvirus 5]
MLRLLLRHHFHCLLLCAVWATPCLTSPWSTLTANQNPSPPWSKLTYSKPHDAATFYCPFL
YPSPSRSPLQFSGFQRVSTGPECRNETLYLLYNREGQTLVERSSTWVKKVIWYLSGRNQT
ILQRMPRTASKPSDGNVQISVEDAKIFGAHMVPKQTKLLRFVVNDGTRYQMCVMKLESWA
HVFRDYSVSFQVRLTFTEANNQTYTFCTHPNLIV

>APA45363.1 |envelope glycoprotein UL130 [Human betaherpesvirus 5]
MLRLLLRHHFHCLLLCAVWATPCLASPWFTLTANQNPSPPWSKLTYPKSHDAATFYCPFL
YPSPPRSPSQFSGFQRVSTGPECRNETLYLLYNREGQTLVERSSTWVKKVIWYLSGRNQT
ILQRMPRTASKPSDGNVQISVEDAKIFGAHMVPKQTKLLRFVVNDGTRYQMCVMKLESWA
HVFRDYSVSFQVRLTFTEANNQTYTFCTHPNLIV

>APA45721.1 |envelope glycoprotein UL130 [Human betaherpesvirus 5]
MLRLLLRHHFHCLLLCAVWATPCLASPWSTLTANQNPSPPWSKLTYSKPHDAATFYCPFL
YPSPPRSPLQFSGFQRVLTGPECRNETLYLLYNREGQTLVERSSTWVKKVIWYLSGRNQT
ILQRMPRTASKPSDGNVQISVEDAKIFGAHMVPKQTKLLRFVVNDGTRYQMCVMKLESWA
HVFRDYSVSFQVRLTFTEANNQTYTFCTHPNLIV

>APA45850.1 |envelope glycoprotein UL130 [Human betaherpesvirus 5]
MLRLLLRHHFHCLLLCAVWATPCLASPWSTLTANKNPSPPWSKLTYSKPHDAATFYCPFI
YSSPPRSPLQFSGFNRVSTGPECRNETLYLLYNREGQTLVERSSTWVKKVIWYLSGRNQT
ILQRMPRTASKPSDGNVQISVEDAKIFGAHMVPKQTKLLRFVVNDGTRYQMCVMKLESWA
HVFRDYSVSFQVRLTFTEANNQTYTFCTHPNLIV

>APA46280.1 |envelope glycoprotein UL130 [Human betaherpesvirus 5]
MLRLLLRHHFHCLLLCAVWATPCLASPWSTLTANQNPSPLWSKLTYSKPHDAATFYCPFL
YPSPPRSPLQFSGFQRVSTGPECRNETLYLLYNREGQTLVERSSTWVKKVIWYLSGRNQT
ILQRMPRTASKPSDGNVQISVEDAKIFGAHMVPKQTKLLRFVVNDGTRYQMCVMKLESWA
HVFRDYSVSFQVRLTFTEANNQTYTFCTHPNLIV

>APA46313.1 |envelope glycoprotein UL130 [Human betaherpesvirus 5]
MLRLLLRHHFHCLLLCAVWATPCLTSPWSTLTANQNPSPPWSKLTYSKPHDAATFYCPFL
YPSPSRSPLQFSGFQRVSTGPECRNETLYLLYNREGQTLVERSSTWVKKVIWYLSGRNQT
ILQRMPRTASKPSDGNVQISVEDAKIFGAHMVPKQTKLLRFVVNDGTRYQMCVMKLESWA
HVFRDYSVSFQVRLTFTEANNQTYTFCTHPNLIV

>AKI24079.1 |envelope glycoprotein UL130 [Human betaherpesvirus 5]
MLRLLLRHHFHCLLLCAVWATPCLASPWSTLTANQNPSPPWSKLTYSKPHDAATFYCPFL
YPSPPRSPLQFSGFQQVSTGPECRNETLYLLYNREGQTLVEKSSTWVKKVIWYLSGRNQT
ILQRMPRTASKPSDGNVQISVEDAKIFGAHMVPKQTKLLRFVVNDGTRYQMCVMKLESWA
HVFRDYSVSFQVRLTFTEANNQTYTFCTHPNLIV

>AKI24418.1 |envelope glycoprotein UL130 [Human betaherpesvirus 5]
MLRLLLRHHFHCLLLCAVWATPCLASPWSTLTANQNPSPPWSKLTYSKPHDAATFYCPFL
YPSPPRSPLQFSGFQRVLTGPECRNETLYLLYNREGQTLVERSSTWVKKVIWYLSGRNQT
ILQRMPRTASKPSDGNVQISVEDAKIFGAHMVPKQTKLLRFVVNDGTRYQMCVMKLESWA
HVFRDYSVSFQVRLTFTEANNQTYTFCTHPNLIV

>AKI26611.1 |envelope glycoprotein UL130 [Human betaherpesvirus 5]
MLRLLLRHHFHCLLLCAVWATPCLASPWSTLTANQNPSPPWSKLTYSKPHDAATFYCPLL
YPSPPRSPLQFSGFQRVSTGPECRNETLYLLYNREGQTLVERSSTWVKKVIWYLSGRNQT
ILQRMPRTASKPSDGNVQISVEDAKIFGAHMVPKQTKLLRFVVNDGTRYQMCVMKLESWA
HVFRDYSVSFQVRLTFTEANNQTYTFCTHPNLIV

>AMO64792.1 |envelope glycoprotein UL130 [Human betaherpesvirus 5]
MLRLLLRHHFHCLLLCAVWATSCLASPWSTLTANQNPSPPWSKLTYSKPHDAATFYCPFL
YPSPPRSPLQFSGFQRVSTGPECRNETLYLLYNREGQTLVERSSTWVKKVIWYLSGRNQT
ILQRMPRTASKPSDGNVQISVEDAKIFGAHMVPKQTKLLRFVVNDGTRYQMCVMKLESWA
HVFRDYSVSFQVRLTFTEANNQTYTFCTHPNLIV

>AMJ52644.1 |envelope glycoprotein UL130 [Human betaherpesvirus 5]
MLRLLLRHHFHCLLLCAVWTTPCLASPWSTLTANQNPSPLWSKLTYSKPHDAATFYCPFI
YPSLPRSPLQFSGFQRVLTGPECRNETLYLLYNREGQTLVERSSTWVKKVIWYLSGRNQT
ILQRMPRTASKPSDGNVQISVEDAKIFGAHMVPKQTKLLRFVVNDGTRYQMCVMKLESWA
HVFRDYSVSFQVRLTFTEANNQTYTFCTHPNLIV

>AMJ52810.1 |envelope glycoprotein UL130 [Human betaherpesvirus 5]
MLRLLLRHYFHCLLLCAVWATPCLASSWSTLTANQNPSPPWSKLTYSKPHDAVTFYCPFL
YPSPPRSPSQFSGFQRVSTGPECRNETLYLLYNREGQILVERSSTWVKKVIWYLSGRNQT
ILQRMPRTASKPSDGNVQISVEDAKIFGAHMVPKQTKLLRFVVNDGTRYQMCVMKLESWA
HVFRDYSVSFQVRLTFTEANNQTYTFCTHPNLIV

>AMJ53143.1 |envelope glycoprotein UL130 [Human betaherpesvirus 5]
MLQLLLRHHFHCLLLCAVWATPCLASPWSTLTANQNPSPLWSKLTYSKPHDAATFYCPFI
YPSPPRSPLQFSGFQRVLTGPECRNETLYLLYNREGQTLVERSSTWVKKVIWYLSGRNQT
ILQRMPRTASKPSDGNVQISVEDAKIFGAHMVPKQTKLLRFVVNDGTRYQMCVMKLESWA
HVFRDYSVSFQVRLTFTEANNQTYTFCTHPNLIV

>AMJ53310.1 |envelope glycoprotein UL130 [Human betaherpesvirus 5]
MLRLLLRHHFHCLLLCAVWATPCLASPWSTLTANQNPSPLWSKLTYSKLHDAATFYCPFI
YPSPPRSPLQFSGFQRVSTGPECRNETLYLLYNREGQTLVERSSTWVKKVIWYLSGRNQT
ILQRMPRTASKPSDGNVQISVEDAKIFGAHMVPKQTKLLRFVVNDGTRYQMCVMKLESWA
HVFRDYSVSFQVRLTFTEANNQTYTFCTHPNLIV

>AMJ53810.1 |envelope glycoprotein UL130 [Human betaherpesvirus 5]
MLRLLLRHHFHCLLLCAVWATPSLASPWSTLTANQNPSPPWSKLTYSKPHDAATFYCPFL
YPSPPRSPLQFSGFQQVSTGPECRNETLYLLYNREGQTLVERSSTWVKKVIWYLSGRNQT
ILQRMPQTASKPSDGNVQISVEDAKIFGAHMVPKQTKLLRFVVNDGTRYQMCVMKLESWA
HVFRDYSVSFQVRLTFTEANNQTYTFCTHPNLIV

>AMJ54311.1 |envelope glycoprotein UL130 [Human betaherpesvirus 5]
MLWLLLRHHFHCLLLCAVWVTPCLASPWSTLTANKNPSPPWSKLTYSKPHDAATFYCPFL
YPSPPRSPLQFSGFQRVSTGPECRNETLYLLYNREGQTLVERSSTWVKKVIWYLSGRNQT
ILQRMPRTASKPSDGNVQISVEDAKIFGAHMVPKQTKLLRFVVNDGTRYQMCVMKLESWA
HVFRDYSVSFQVRLTFTEANNQTYTFCTHPNLIV

>AMJ54478.1 |envelope glycoprotein UL130 [Human betaherpesvirus 5]
MLRLLLRHYFHCLLLCAVWATPCLASSWSTLTANQNPSPPWSKLTYSKPHDAATLYCPFL
YPSPPRSPLQFSGFQRVSTGPECRNETLYLLYNREGQTLVERSSTWVKKVIWYLSGRNQT
ILQRMPRTASKPSDGNVQISVEDAKIFGAHMVPKQTKLLRFVVNDGTRYQMCVMKLESWA
HVFRDYSVSFQVRLTFTEANNQTYTFCTHPNLIV

>AMJ54979.1 |envelope glycoprotein UL130 [Human betaherpesvirus 5]
MLRLLLRHHFHCLLLCAVWATPCLASPWSTLTANQNPSPPWSKLTYSKPHDAATFYCPFL
YPSPPRSPLQFSGFQRVSTGPECRNETLYLLYNREGQTLVERSSTWVKKVIWYLSGRNQT
ILQRMPRTASKPSDGNVQISVEDAKIFGAHMVPKQTKLLRFVVNDGTRYQMCVMKLESWA
HVFRDYSVSFQVRLTFTEANNQTYTFCTHPNLII

>AMJ55144.1 |envelope glycoprotein UL130 [Human betaherpesvirus 5]
MLRLLLRHHFHCLLLCAVWATPCLASPWSTLTANKNPSPPWSKLTYSKPHDAATFYCPFL
YPSPPRSPLQFSGFQRVSTGPECRNETLYLLYNREGQTLVERSSTWVKKVIWYLSGRNQT
ILQRMPRTASKPSNGNVQISVEDAKIFGAHMVPKQTKLLRFVVNDGTRYQMCVMKLESWA
HVFRDYSVSFQVRLTFTEANNQTYTFCTHPNLIV

>AHJ81996.1 |envelope glycoprotein UL130 [Human betaherpesvirus 5]
MLRLLLRHHFHCLLLCAVWATPCLASPWSTLTANQNPSPLWSKLTYSKPHDAATFYCPFI
YPSPPRSPLQFSGFQRVLTGPECRNETLYLLYNREGQTLVERSSTWVKKVIWYLSGRNQT
ILQRMPRTASKPSDGNVQISVEDAKIFGAHMVPKQTKLLRFVVNDGIRYQMCVMKLESWA
HVFRDYSVSFQVRLTFTEANNQTYTFCTHPNLIV

>AHJ82164.1 |envelope glycoprotein UL130 [Human betaherpesvirus 5]
MLRLLLCHHFHCLLLCAVWATPCLASPWSTLTANQNPSPLWSKLTYSKPHDAATFYCPFI
YPSPPRSPLQFSGFQRVLTGPECRNETLYLLYNREGQTLVERSSTWVKKVIWYLSGRNQT
ILQRMPRTASKPSDGNVQISVEDAKIFGAHMVPKQTKLLRFVVNDGTRYQMCVMKLESWA
HVFRDYSVSFQVRLTFTEANNQTYTFCTHPNLIV

>AHJ82501.1 |envelope glycoprotein UL130 [Human betaherpesvirus 5]
MLRLLLRHHFHCLLLCAVWATPCLASPWSTLTANQNPSPLWSKLTYSKPHDAATFYCPFI
YPSPPRSPLQFSGFQRVSTGPECRNETLYLLYNREGQTLVERSSTWVKKVIWYLSGRNQT
ILQRMPRTASKPSDGNVQISVEDAKIFGAHMVPKQTKLLRFVVNDGTRYQMCVMKLESWA
HVFRDYSVSFQVRLTFTEANNQTYTFCTHPNLII

>AHJ82670.1 |envelope glycoprotein UL130 [Human betaherpesvirus 5]
MLWLLLRHYFHCLLLCAVWATPCLASSWFTLTANQNPSPPWSKLTYPKPHDAATFYCPFL
YPSPPRSPSQFSGFQRVSTGPECRNETLYLLYNREGQTLVERSSTWVKKVIWYLSGRNQT
ILQRMPRTASKPSDGNVQISVEDAKIFGAHMVPKQTKLLRFVVNDGTRYQMCVMKLESWA
HVFRDYSVSFQVRLTFTEANNQTYTFCTHPNLIV

>AHJ82836.1 |envelope glycoprotein UL130 [Human betaherpesvirus 5]
MLRLLLRHYFHCLLLCAVWATPCLASSWSTLTANQNPSPPWSKLTYSKPHDAATVYCPFL
YPSPPRSPSQFSGFQRVSTGPECRNETLYLLYNREGQTLVERSSTWVKKVIWYLSGRNQT
ILQRMPRTASKPSDGNVQISVEDAKIFGAHMVPKQTKLLRFVVNDGTRYQMCVMKLESWA
HVFRDYSVSFQVRLTFTEANNQTYTFCTHPNLIV

>AHJ83005.1 |envelope glycoprotein UL130 [Human betaherpesvirus 5]
MLRLLLRHHFHCLLLCAVWATPCLASPWSTLTANQNPSPLWSKLTYSKPHDAATFYCPFI
YPSPPRSPLQFSGFQRVSTGPECRNETLYLLYNREGQTLVERSSTWVKKVIWYLSGRNQT
ILQRMPRTASKPSDGNVQISVEDAKIFGAHMVPKQTKLLRFVVNDGTRYQMCVMKLESWA
HVFRDYSVSFQVRLTFTEANNQTYTFCTHPNLII

>AHJ83512.1 |envelope glycoprotein UL130 [Human betaherpesvirus 5]
MLRLLLRHYFHCLLLCAVWATPCLASSWSTLTANQNPSPPWSKLTYSKPHDAATVYCPFL
YPSPPRSPSQFSGFQRVSTGPECRNETLYLLYNREGQTLVERSSTWVKKVIWYLSGRNQT
ILQRMPRTASKPSDGNVQISVEDAKIFGAHMVPKQTKLLRFVVNDGTRYQMCVMKLESWA
HVFRDYSVSFQVRLTFTEANNQTYTFCTHPNLIV

>AHJ83679.1 |envelope glycoprotein UL130 [Human betaherpesvirus 5]
MLRLLLRHYFHCLLLCAVWATPCLASSWSTLTANQNPSPPWSKLTYSKPHDAATFYCPFL
YPSPPRSPSQFSGFQRVSTGPECRNETLYLLYNREGQTLVERSSTWVKKVIWYLSGRNQT
ILQRMPRTASKPSDGNVQISVEDAKIFGAHMVPKQTKLLRFVVNDGTRYQMCVMKLESWA
HVFRDYSVSFHVRLTFTEANNQTYTFCTHPNLIV

>AHJ83846.1 |envelope glycoprotein UL130 [Human betaherpesvirus 5]
MLRLLLRHHFHCLLLCAVWATPCLASPWSTLTANKNPSPPWSKLTYSKPHDAATFYCPFL
YPSPPRSPLQFSGFQRISTGPECRNETLYLLYNREGQTLVERSSTWVKKVIWYLSGRNQT
ILQRMPRTASKPSDGNVQISVEDAKIFGAHMVPKQTKLLRFVVNDGTRYQMCVMKLESWA
HVFRDYSVSFQVRLTFTEANNQTYTFCTHPNLIV

>AHJ85026.1 |envelope glycoprotein UL130 [Human betaherpesvirus 5]
MLRLLLRHHFHCLLLCAVWATPCLASPWSTLTANQNPSPLWSKLTYSKPHDAATFYCPFI
YPSPPRSPLQFSGFQRVSTGPECRNETLYLLYNREGQTLVERSSTWVKKVIWYLSGRNQT
ILQRMPRTASKPSDGNVQISVEDAKIFGAHMVPKQTKLLRFVVNDGTRYQMCVMKLESWA
HVFRDYSVSFQVRLTFTEANNQTYTFCTHPNLIV

>AHJ85365.1 |envelope glycoprotein UL130 [Human betaherpesvirus 5]
MLRLLLRHYFHCLLLCAVWATPCLASSWSTLTANQNPSPPWSKLTYSKPHDAATVYCPFL
YPSPPRSPSQFSGFQRVSTGPECRNETLYLLYNREGQTLVERSSTWVKKVIWYLSGRNQT
ILQRMPRTASKPSDGNVQISVEDAKIFGAHMVPKQTKLLRFVVNDGTRYQMCVMKLESWA
HVFRDYSVSFQVRLTFTEANNQTYTFCTHPNLIV

>AHJ85534.1 |envelope glycoprotein UL130 [Human betaherpesvirus 5]
MLRLLLRHHFHCLLLCAVWATPCLASPWSTLTANQNPSPLWSKLTYSKPHDAATFYCPFI
YPSPPRSPLQFSGFQRVLTGPECRNETLYLLYNREGQTLVERSSTWVKKVIWYLSGRNQT
ILQRMPRTASKPSDGNVQISVEDAKIFGAHMMPKQTKLLRFVVNDGTRYQMCVMKLESWA
HVFRDYSVSFQVRLTFTEANNQTYTFCTHPNLIV

>AHJ85869.1 |envelope glycoprotein UL130 [Human betaherpesvirus 5]
MLRLLLRHHFHCLLLCAVWGTPCLASPWLTLTANQNPSPLWSKLTYSKPHDAATFYCPFI
YPSPPRSPLQFSGFQRVSTGPECRNETLYLLYNREGQTLVERSSTWVKKVIWYLSGRNQT
ILQRMPRTASKPSDGNVQISVEDAKIFGAHMVPKQTKLLRFVVNDGTRYQMCVMKLESWA
HVFRDYSVSFQVRLTFTEANNQTYTFCTHPNLIV

>ALL26260.1 |envelope glycoprotein UL130 [Human betaherpesvirus 5]
MLRLLLRHHFHCLLLCAVWATPCLASPWFTLTANQNPSPPWSKLTYPKPHDAATFYCPFL
YPSPPRSPSQFSGFQRVSTGPECRNETLYLLYNREGQTLVERSSTWVKKVIWYLSGRNQT
ILQRMPRTASKPSDGNVQISVEDAKIFGAHMVPKQTKLLRFVVNDGTRYQMCVMKLESWA
HVFRDYSVSFQVRLTFTEANNQTYTFCTHPNLIV

>AKI07663.1 |envelope glycoprotein UL130 [Human betaherpesvirus 5]
MLQLLLRHHFHCLLLCAVWATPCLASPWSTLTANQNPSPPWSKLTYSKPHDAATFYCPFL
YPSPPRSPLQFSGFQRVSTGPECRNETLYLLYNREGQTLVERSSTWVKKVIWYLSGRNQT
ILQRMPRTASKPSDGNVQISVEDAKIFGAHMVPKQTKLLRFVVNDGTRYQMCVMKLESWA
HVFRDYSVSFQVRLTFTEANNQTYTFCTHPNLIV

>AKI07831.1 |envelope glycoprotein UL130 [Human betaherpesvirus 5]
MLRLLLRHHFHCLLLCAVWATPCLASPWSTLTANQNPSPPWSKLTYSKPHDAATFYCPFL
YPSPPRSPLQFSGFQQVSTGPECRNETLYLLYNREGQTLVERSSTWVKKVIWYLSGRNQT
ILQRMPQTASKPSDGNVQISVEDAKIFGAHMVPKQTKLLRFVVNDGTRYQMCVMKLESWA
HVFRDYSVSFQVRLTFTEANNQTYTFCTHPNLIV

>AKI08333.1 |envelope glycoprotein UL130 [Human betaherpesvirus 5]
MLRLLLRHHFHCLLLCAVWATPCLASPWSTLTANQNPSPLWSKLTYSKPHDAATFYCPFI
YPSPPRSPLQFSGFQRILTGPECRNETLYLLYNREGQTLVERSSTWVKKVIWYLSGRNQT
ILQRMPRTASKPSDGNVQISVEDAKIFGAHMVPKQTKLLRFVVNDGTRYQMCVMKLESWA
HVFRDYSVSFQVRLTFTEANNQTYTFCTHPNLIV

>AKI08498.1 |envelope glycoprotein UL130 [Human betaherpesvirus 5]
MLRLLLRHHFHCLLLCAVWATPCLASPWSTLTANQNPSPPWSKLTYSKPHDAATFYCPLL
YPSPPRSPLQFSGFQRVSTGPECRNETLYLLYNREGQTLVERSSTWVKKVIWYLSGRNQT
ILQRMPRTASKPSDGNVQISVEDAKIFGAHMVPKQTKLLRFVVNDGTRYQMCVMKLESWA
HVFRDYSVSFQVRLTFTEANNQTYTFCTHPNLIV

>AKI08666.1 |envelope glycoprotein UL130 [Human betaherpesvirus 5]
MLRLLLRHHFHCLLLCAVWATPCLASPWSTLTANQNPSPPWSKLTYSKPHDAATFYCPFL
YPSPPRSPLQFSGFQQVSTGPECRNETLYLLYNREGQTLVERSSTWVKKVIWYLSGRNQT
ILQRMPQTASKPSDGNVQISVEDAKIFGAHMVPKQTKLLRFVVNDGTRYQMCVMKLESWA
HVFRDYSVSFQVRLTFTEANNQTYTFCTHPNLIV

>AKI08835.1 |envelope glycoprotein UL130 [Human betaherpesvirus 5]
MLRLLLRHHFHCLLLCAVWATPCLASPWSTLTANQNPSPPWSKLTYSKPHDAATFYCPFL
YPSPPRSPLQFSGFQRVSTGPECRNETLYLLYNREGQTLVERSSTWVKKVIWYLSGRNQT
ILQRMPRTASKPSDGNVQISVEDAKIFGAHMVPKQTKLLRFVVNDGTRYQMCVMKLESWA
HVFRDYSVSFQVRLTFTEANNQTYTFCTHPNLII

>AKI09171.1 |envelope glycoprotein UL130 [Human betaherpesvirus 5]
MLRLLLRHHFHCLLLCAVWATPCLASPWSTLTANQNPSPLWSKLTYSKPHDAATFYCPFI
YPSPPRSPLQFSGFQRVLTGPECRNETLYLLYNREGQTLVERSSTWVKKVIWYLSGRNQT
ILQRMPRTASKPSDGNVQISVEDAKIFGAHMVPKQTKLLRFVVNDGIRYQMCVMKLESWA
HVFRDYSVSFQVRLTFTEANNQTYTFCTHPNLIV

>AKI09843.1 |envelope glycoprotein UL130 [Human betaherpesvirus 5]
MLRLLLRHHFHCLLLCAVWATPCLASPWSTLTANQNPSPLWSKLTYSKPHDAATFYCPFI
YPSPPRSPLQFSGFQRVLTGPECRNETLYLLYNREGQTLVERSSTWVKKVIWYLSGRNQT
ILQRMPRTASKPSDGNVQINVEDAKIFGAHMVPKQTKLLRFVVNDGTRYQMCVMKLESWA
HVFRDYSVSFQVRLTFTEANNQTYTFCTHPNLIV

>AKI10515.1 |envelope glycoprotein UL130 [Human betaherpesvirus 5]
MLRLLLRHHFHCLLLCAVWATPCLASPWSTLTANQNPSPPWSKLTYSKPHDAATFYCPFL
YPSPPRSPLQFSGFQRVSTGPECRNETLYLLYNREGQTLVERSSTWVKKVIWYLSGRNQT
ILQRMPRTASKPSDGNVQISVEDAKIFGAHMVPKQTKLLRFVVNDGTRYQMCVMKLESWA
HVFRDYSVSFQARLTFTEANNQTYTFCTHPNLIV

>AKI10682.1 |envelope glycoprotein UL130 [Human betaherpesvirus 5]
MLRLLLRHHFHCLLLCAVWATPCLASPWSTLTANQNPSPPWSKLTYSKPHDAATFYCPFL
YPSPPRSPLQFSGFQRVSTGPECRNETLYLLYNREGQTLVERSSTWVKKVIWYLSGRNQT
ILQRMPRTASKPSDGNVQISVEDAKIFGAHMVPKQTKLLRFVVNDGTRYQMCVMKLESWA
HVFRDYSVSFQARLTFTEANNQTYTFCTHPNLIV

>AKI11183.1 |envelope glycoprotein UL130 [Human betaherpesvirus 5]
MLRLLLRHYFHCLLLCAVWATPCLASSWSTLTANQNPSPPWSKLTYSKPHDAATFYCPFL
YPSPPRSPSQFSGFQRVSTGPECRNETLYLLYNREGQTLVERSSTWVKKVIWYLSGRNQT
ILQRMPRTASKPSDGNVQISVEDAKIFGAHMVPKQTKLLRFVVNDGTRYQMCVMKLESWA
HVFRDYSVSFHVRLTFTEANNQTYTFCTHPNLIV

>AKI11517.1 |envelope glycoprotein UL130 [Human betaherpesvirus 5]
MLRLLLRHHFHCLLLCAVWATPCLASPWSTLTANQNPSPPWSKLTYSKPHDAATFYCPFL
YPSPPRSPLQFSGFQRVLTGPECRNETLYLLYNREGQTLVERSSTWVKKVIWYLSGRNQT
ILQRMPRTASKPSDGNVQISVEDAKIFGAHMVPKQTKLLRFVVNDGTRYQMCVMKLESWA
HVFRDYSVSFQVRLTFTEANNQTYTFCTHPNLIV

>AKI12013.1 |envelope glycoprotein UL130 [Human betaherpesvirus 5]
MLRLLFRHHFHCLLLCAVWATPCLASPWSTLTANQNPSPLWSKLTYSKPHDAATFYCPFI
YPSPPRSPLQFSGFQRVLTGPECRNETLYLLYNREGQTLVERSSTWVKKVIWYLSGRNQT
ILQRMPRTASKPSDGNVQISVEDAKIFGAHMVPKQTKLLRFVVNDGTRYQMCVMKLESWA
HVFRDYSVSFQVRLTFTEANNQTYTFCTHPNLIV

>AKI12680.1 |envelope glycoprotein UL130 [Human betaherpesvirus 5]
MLRLLLRHHFHCLLLCAVWGTPCLASPWSTLTANQNPSPLWSKLTYSKPHDAATFYCPFI
YPSPPRSPLQFSGFQRVSTGPECRNETLYLLYNREGQTLVERSSTWVKKVIWYLSGRNQT
ILQRMPRTASKPSDGNVQISVEDAKIFGAHMVPKQTKLLRFVVNDGTRYQMCVMKLESWA
HVFRDYSVSFQVRLTFTEANNQTYTFCTHPNLIV

>AKI12844.1 |envelope glycoprotein UL130 [Human betaherpesvirus 5]
MLRLLLRHHFHCLLLCAVWATPCLASPWSTLTANQNPSPPWSKLTYSKPHDAATFYCPFL
YPSPPRSPLQFSGFQRVSTGPECRNETLYLLYNREGQTLVEKSSTWVKKVIWYLSGRNQT
ILQRMPRTASKPSDGNVQISVEDAKIFGAHMVPKQTKLLRFVVNDGTRYQMCVMKLESWA
HVFRDYSVSFQVRLTFTEANNQTYTFCTHPNLIV

>AKI14017.1 |envelope glycoprotein UL130 [Human betaherpesvirus 5]
MLRLLLRHHFHCLLLCAVWATPCLASPWSTLTANQNPSPLWSKLTYSKPHDAATFYCPFI
YPSPPRSPLQFSGFQRVLTGPECRNETLYLLYNREGQTLVERSSTWVKKVIWYLSGRNQT
ILQRMPRTASKPSDGNVQISVEDAKIFGAHMVPKQTKLLRFVVNDGTRYQMCVMKLESWA
HVFRDYSVSFQVRLTFTESNNQTYTFCTHPNLIV

>AKI15023.1 |envelope glycoprotein UL130 [Human betaherpesvirus 5]
MLRLLLRHHFHCLLLCAVWATPCLASPWSTLTANQNPSPPWSKLTYSKPHDAATFYCPFL
YPSPPRSPLQFSGFQRVLTGPECRNETLYLLYNREGQTLVERSSTWVKKVIWYLSGRNQT
ILQRMPRTASKPSDGNVQISVEDAKIFGAHMVPKQTKLLRFVVNDGTRYQMCVMKLESWA
HVFRDYSVSFQVRLTFTEANNQTYTFCTHPNLIV

>AKI15358.1 |envelope glycoprotein UL130 [Human betaherpesvirus 5]
MLRLLLRHHFHYLLLCAVWATPCLASPWSTLTANKNPSPPWSKLTYSKPHDAATFYCPFL
YPSPPRSPLQFSGFQRVSTGPECRNETLYLLYNREGQTLVERSSTWVKKVIWYLSGRNQT
ILQRMPRTASKPSDGNVQISVEDAKIFGAHMVPKQTKLLRFVVNDGTRYQMCVMKLESWA
HVFRDYSVSFQVRLTFTEANNQTYTFCTHPNLIV

>AKI15859.1 |envelope glycoprotein UL130 [Human betaherpesvirus 5]
MLRLLLRHHFHCLLLCAVWATPCLASPWSTLTANKNPSPPWSKLTYSKPHDAATFYCPFL
YPSPPRSPLQFSGFQRVSTGPECRNETLYLLYNREGQTLVERSSTWVKKVIWYLSGRNQT
ILQRMPRTASKLSDGNVQISVEDAKIFGAHMVPKQTKLLRFVVNDGTRYQMCVMKLESWA
HVFRDYSVSFQVRLTFTEANNQTYTFCTHPNLIV

>AKI16191.1 |envelope glycoprotein UL130 [Human betaherpesvirus 5]
MLRLLLRHHFHCLLLCAVWATPCLASPWSTLTANQNPSPPWSKLTYSKPHDAATFYCPFL
YPSPPRSPLQFSGFQRVSTGPECRNETLYLLYNREGQTLVEKSSTWVKKVIWYLSGRNQT
ILQRMPRTASKPSDGNVQISVEDAKIFGAHMVPKQTKLLRFVVNDGTRYQMCVMKLESWA
HVFRDYSVSFQVRLTFTEANNQTYTFCTHPNLIV

>AKI16360.1 |envelope glycoprotein UL130 [Human betaherpesvirus 5]
MLRLLLRHHFHCLLLCAVWATPCLASPWSTLTANQNPSPLWSKLTYSKPHDAATFYCPFI
YPSPPRSPLQFSGFQRISTGPECRNETLYLLYNREGQTLVERSSTWVKKVIWYLSGRNQT
ILQRMPRTASKPSDGNVQISVEDAKIFGAHMVPKQTKLLRFVVNDGTRYQMCVMKLESWA
HVFRDYSVSFQVRLTFTEANNQTYTFCTHPNLIL

>AKI16526.1 |envelope glycoprotein UL130 [Human betaherpesvirus 5]
MLRLLLRHHFHCLLLCAVWATPCLASPWSTLTANQNPSPLWSKLTYSKPHDAATFYCPFI
YPSPPRSPLQFSGFQRVLTGPECRNETLYLLYNREGQTLVERSSTWVKKVIWYLSGRNQT
ILQRMPRTASKPSDGNVQISVEDAKIFGAHMVPKQTKMLRFVVNDGTRYQMCVMKLESWA
HVFRDYSVSFQVRLTFTEANNQTYTFCTHPNLIV

>AKI17191.1 |envelope glycoprotein UL130 [Human betaherpesvirus 5]
MLRLLLRHHFHCLLLCAVWGTPCLASPWLTLTANQNPSPLWSKLTYSKPHDAATFYCPFI
YPSPPRSPLQFSGFQRVSTGPECRNETLYLLYNREGQTLVERSSTWVKKVIWYLSGRNQT
ILQRMPRTASKPSDGNVQISVEDAKIFGAHMVPKQTKLLRFVVNDGTRYQMCVMKLESWA
HVFRDYSVSFQVRLTFTEANNQTYTFCTHPNLIV

>AKI17359.1 |envelope glycoprotein UL130 [Human betaherpesvirus 5]
MLRLLLRHHFHCLLLCAVWATPCLASPWSTLTANQNPSPLWSKLTYSKPHDAATFYCPFI
YPSPPRSPLQFSGFQRVLTGPECRNETLYLLYNREGQTLVERSSTWVKKVIWYLSGRNQT
ILQRMPRTASKPSDGNVQISVEDAKIFGAHMVPKQTKLLRFVVNDGIRYQMCVMKLESWA
HVFRDYSVSFQVRLTFTEANNQTYTFCTHPNLIV

>AKI18360.1 |envelope glycoprotein UL130 [Human betaherpesvirus 5]
MLRLLLRHHFHCLLLCAVWATPCLASPWFTLTANQNPSPPWSKLTYPKPHDAATFYCPFL
YPSPPRSPSQFSGFQRVSTGPECRNETLYLLYNREGQTLVERSSTWVKKVIWYLSGRNQT
ILQRMPRTASKPSDGNVQISVEDAKIFGAHMVPKQTKLLRFVVNDGTRYQMCVMKLESWA
HVFRDYSVSFQVRLTFTEANNQTYTFCTHPNLIV

>AKI18864.1 |envelope glycoprotein UL130 [Human betaherpesvirus 5]
MLRLLLRHHFHCLLLCAVWATPCLTSPWSTLTANQNPSPPWSKLTYSKPHDAATFYCPFL
YPSPPRSPLQFSGFQRVSTGPECRNETLYLLYNREGQTLVERSSTWVKKVIWYLSGRNQT
ILQRMPRTASKPSDGNVQISVEDAKIFGAHMVPKQTKLLRFVVNDGTRYQMCVMKLESWA
HVFRDYSVSFQVRLTFTEANNQTYTFCTHPNLIV

>AKI19031.1 |envelope glycoprotein UL130 [Human betaherpesvirus 5]
MLRLLLRHHFHCLLLCAVWATPCLASPWSTLTANQNPSPLWSKLTYSKPHDAATFYCPFI
YPSPPRSPLQFSGFQRVSTGPECRNETLYLLYNREGQTLVERSSTWVKKVIWYLSGRNQT
ILQRMPRTASKPSDGNVQISVEDAKIFGAHMVPKQTKLLRFVVNDGTRYQMCVMKLESWA
HVFRDYSVSFQVRLTFTEANNQTYTFCTHPNLIV

>AKI19198.1 |envelope glycoprotein UL130 [Human betaherpesvirus 5]
MLRLLFRHHFHCLLLCAVWATPCLASPWSTLTANQNPSPLWSKLTYSKPHDAATFYCPFI
YPSPPRSPLQFSGFQRVLTGPECRNETLYLLYNREGQTLVERSSTWVKKVIWYLSGRNQT
ILQRMPRTASKPSDGNVQISVEDAKIFGAHMVPKQTKLLRFVVNDGTRYQMCVMKLESWA
HVFRDYSVSFQVRLTFTEANNQTYTFCTHPNLIV

>AKI19867.1 |envelope glycoprotein UL130 [Human betaherpesvirus 5]
MLRLLLRHYFHCLLLCAVWATPCLASSWSTLTANQNPSPPWSKLTYSKPHDAATVYCPFL
YPSPPRSPSQFSGFQRVSTGPECRNETLYLLYNREGQTLVERSSTWVKKVIWYLSGRNQT
ILQRMPRTASKPSDGNVQISVEDAKIFGAHMVPKQTKLLRFVVNDGTRYQMCVMKLESWA
HVFRDYSVSFQVRLTFTEANNQTYTFCTHPNLIV

>AKI20203.1 |envelope glycoprotein UL130 [Human betaherpesvirus 5]
MLRLLLRHHFHCLLLCAVWATPCLASPWSTLTANQNPSPPWSKLTYSKPHDAATFYCPFL
YPSPPRSPLQFSGFQRVSTGPECRNETLYLLYNREGQTLVERSSTWVKKVIWYLSGRNQT
ILQRMPRTASKPSDGNVQISVEDAKIFGAHMVPKQTKLLRFVVNDGTRYQMCVMKLESWA
HVFRDYSVSFQARLTFTEANNQTYTFCTHPNLIV

>AKI20371.1 |envelope glycoprotein UL130 [Human betaherpesvirus 5]
MLQLLLRHHFHCLLLCAVWATPCLASPWSTLTANQNPSPLWSKLTYSKPHDAATFYCPFI
YPSPPRSPLQFSGFQRVLTGPECRNETLYLLYNREGQTLVERSSTWVKKVIWYLSGRNQT
ILQRMPRTASKPSDGNVQISVEDAKIFGAHMVPKQTKLLRFVVNDGTRYQMCVMKLESWA
HVFRDYSVSFQVRLTFTEANNQTYTFCTHPNLIV

>AKI20706.1 |envelope glycoprotein UL130 [Human betaherpesvirus 5]
MLRLLLRHHFHCLLLCAVWATPCLASPWSTLTANQNPSPLWSKLTYSKPHDAATFYCPFL
YPSPPRSPLQFSGFQRVSTGPECRNETLYLLYNREGQTLVERSSTWVKKVIWYLSGRNQT
ILQRMPRTASKPSDGNVQISVEDAKIFGAHMVPKQTKLLRFVVNDGTRYQMCVMKLESWA
HVFRDYSVSFQVRLTFTEANNQTYTFCTHPNLIV

>AKI21042.1 |envelope glycoprotein UL130 [Human betaherpesvirus 5]
MLRLLLRHHFHCLLLCAVWATPCLASPWSTLTANQNPSPSWSKLTYSKPHDAATFYCPFL
YPSPPRSPLQFSGFQQVSTGPECRNETLYLLYNREGQTLVERSSTWVKKVIWYLSGRNQT
ILQRMPQTASKPSDGNVQISVEDAKIFGAHMVPKQTKLLRFVVNDGTRYQMCVMKLESWA
HVFRDYSVSFQVRLTFTEANNQTYTFCTHPNLIV

>AKI21377.1 |envelope glycoprotein UL130 [Human betaherpesvirus 5]
MLWLLLRHHFHCLLLCAVWATPCLASPWSTLTANKNPSPPWSKLTYSKPHDAATFYCPFL
YPSPPRSPLQFSGFQQVSTGPECRNETLYLLYNREGQTLVERSSTWVKKVIWYLSGRNQT
ILQRMPRTASKPSDGNVQISVEDAKIFGAHMVPKQTKLLRFVVNDGTRYQMCVMKLESWA
HVFRDYSVSFQVRLTFTEANNQTYTFCTHPNLIV

>AKI21540.1 |envelope glycoprotein UL130 [Human betaherpesvirus 5]
MLRLLLRHHFHCLLLCAVWATPCLTSPWSTLTANQNPSPPWSKLTYSKPHDAATFYCPFL
YPSPSRSPLQFSGFQRVSTGPECRNETLYLLYNREGQTLVERSSTWVKKVIWYLSGRNQT
ILQRMPRTASKPSDGNVQISVEDAKIFGAHMVPKQTKLLRFVVNDGTRYQMCVMKLESWA
HVFRDYSVSFQVRLTFTEANNQTYTFCTHPNLIV

>AKI22042.1 |envelope glycoprotein UL130 [Human betaherpesvirus 5]
MLRLLLRHHFHCLLLCAVWATPCLASPWSTLTANKNPSPPWSKLTYSKPHDAATFYCPFL
YPSPPRSPLQFSGFQRVSTGPECRNETLYLLYNREGQTLVERSSTWVKKVIWYLSGRNQT
ILQRMPRTVSKPSDGNVQISVEDAKIFGAHMVPKQTKLLRFVVNDGTRYQMCVMKLESWA
HVFRDYSVSFQVRLTFTEANNQTYTFCTHPNLIV

>AKI22373.1 |envelope glycoprotein UL130 [Human betaherpesvirus 5]
MLWLLLRHHFHCLLLCAVWATPCLASPWSTLTANKNPSPPWSKLTYPKPHDAATFYCPFL
YPSPPRSPLQFSGFQRVSTGPECRNETLYLLYNREGQTLVERSSTWVKKVIWYLSGRNQT
ILQRMPRTASKPSDGNVQISVEDAKIFGAHMVPKQTKLLRFVVNDGTRYQMCVMKLESWA
HVFRDYSVSFQVRLTFTEANNQTYTFCTHPNLIV

>AKI23375.1 |envelope glycoprotein UL130 [Human betaherpesvirus 5]
MLRLLLRHYFHCLLLCAVWATPCLASSWSTLTANQNPSPPWSKLTYSKPHDAATFYCPFL
YPSPPRSPLQFSGFQRVSTGPECRNETLYLLHNREGQTLVERSSTWVKKVIWYLSGRNQT
ILQRMPRTASKPSDGNVQISVEDAKIFGAHMVPKQTKLLRFVVNDGTRYQMCVMKLESWA
HVFRDYSVSFQVRLTFTEANNQTYTFCTHPNLIV

>AIC80369.1 |envelope glycoprotein UL130 [Human betaherpesvirus 5]
MLRLLLRHHFHCLLLCAVWATPCLASPWSTLTANQNPSPPWSKLTYSKPHDAATFYCPFL
YPSPPRSPLQFSGFQQVSTGPECRNETLYLLYNREGQTLVERSSTWVKKVIWYLSGRNQT
ILQRMPQTASKPSDGNVQISVEDAKIFGAHMVPKQTKLLRFVVNDGTRYQMCVMKLESWA
HVFRDYSVSFQVRLTFTEANNQTYTFCTHPNLIV

>AIC80537.1 |envelope glycoprotein UL130 [Human betaherpesvirus 5]
MLRLLLHHHFHCLLLCAVWATPCLASPWSTLTANQNPSPPWSKLTYSKPHDAATFYCPFL
YPSPPRSPLQFSGFQRVSTGPECRNETLYLLYNREGQTLVERSSTWVKKVIWYLSGRNQT
ILQRMPRTASKPSDGNVQISVEDAKIFGAHMVPKQTKLLRFVVNDGTRYQMCVMKLESWA
HVFRDYSVSFQVRLTFTEANNQTYTFCTHPNLIV

>AHJ86204.1 |envelope glycoprotein UL130 [Human betaherpesvirus 5]
MLRLLLRHHFHCLLLCAVWATPCLASPWSTLTANKNPSPPWSKLTYSKPHDAATFYCPFL
YPSPPRSPLQFSGFQRVSTGPECRNETLYLLYNREGQTLVERSSTWVKKVIWYLSGRNQT
ILQRMPQTASKPSDGNVQISVEDAKIFGAHMVPKQTKLLRFVVNDGTRYQMCVMKLESWA
HVFRDYSVSFQVRLTFTEANNQTYTFCTHPNLIV

>AHB19754.1 |envelope glycoprotein UL130 [Human betaherpesvirus 5]
MLRLLLRHHFHCLLLCAVWATPCLASPWSTLTANQNPSPPWSKLTYSKPHDAATFYCPFL
YPSPPRSPLQFSGFQRVSTGPECRNETLYLLYNREGQTLVERSSTWVKKVIWYLSGRNQT
ILQRMPQTASKPSDGNVQISVEDAKIFGAHMVPKQTKLLRFVVNDGTRYQMCVMKLESWA
HVFRDYSVSFQVRLTFTEANNQTYTFCTHPNLIV

>AHB19920.1 |envelope glycoprotein UL130 [Human betaherpesvirus 5]
MLRLLLRHHFHCLLLCAVWATPCLASPWSTLTANKNPSPPWSKLTYSKPHDAATFYCPFI
YSSPPRSPLQFSGFNRVSTGPECRNETLYLLYNREGQTLVERSSTWVKKVIWYLSGRNQT
ILQRMPRTASKPSDGNVQISVEDAKIFGAHMVPKQTKLLRFVVNDGTRYQMCVMKLESWA
HVFRDYSVSFQVRLTFTEANNQTYTFCTHPNLIV

>AFR54935.1 |envelope glycoprotein UL130 [Human betaherpesvirus 5]
MLRLLLRHHFHCLLLCAVWATPCLASPWSTLTANQNPSPPWSKLTYSKPHDAATFYCPFL
YPSPPRSPLQFSGFQRVSTGPECRNETLYLLYNREGQTLVEKSSTWVKKVIWYLSGRNQT
ILQRMPRTASKPSDGNVQISVEDAKIFGAHMVPKQTKLLRFVVNDGTRYQMCVMKLESWA
HVFRDYSVSFQVRLTFTEANNQTYTFCTHPNLIV

>AFR55099.1 |envelope glycoprotein UL130 [Human betaherpesvirus 5]
MLRLLLRHHFHCLLLCAVWATPCLTSPWSTLTANQNPSPPWSKLTYSKPHDAATFYCPFL
YPSPSRSPLQFSGFQRVSTGPECRNETLYLLYNREGQTLVERSSTWVKKVIWYLSGRNQT
ILQRMPRTASKPSDGNVQISVEDAKIFGAHMVPKQTKLLRFVVNDGTRYQMCVMKLESWA
HVFRDYSVSFQVRLTFTEANNQTYTFCTHPNLIV

>AFR55267.1 |envelope glycoprotein UL130 [Human betaherpesvirus 5]
MLRLLLRHHFHCLLLCAVWATPCLASPWSTLTANQNPSPLWSKLTYSKPHDAATFYCPFI
YPSPPRSPLQFSGFQRVSTGPECRNETLYLLYNREGQTLVERSSTWVKKVIWYLSGRNQT
ILQRMPRTASKPSDGNVQISMEDAKIFGAHMVPKQTKLLRFVVNDGTRYQMCVMKLESWA
HVFRDYSVSFQVRLTFTEANNQTYTFCTHPNLIV

>AFR55435.1 |envelope glycoprotein UL130 [Human betaherpesvirus 5]
MLRLLLRHHFHCLLLCAVWATPCLASPWSTLTANQNPSPPWSKLTYSKPHDAATFYCPLL
YPSPPRSPLQFSGFQRVSTGPECRNETLYLLYNREGQTLVERSSTWVKKVIWYLSGRNQT
ILQRMPRTASKPSDGNVQISVEDAKIFGAHMVPKQTKLLRFVVNDGTRYQMCVMKLESWA
HVFRDYSVSFQVRLTFTEANNQTYTFCTHPNLIV

>AFR55936.1 |envelope glycoprotein UL130 [Human betaherpesvirus 5]
MLWLLLRHHFHCLLLCAVWATPCLASPWSTLTANKNPSPPWSKLTYSKPHDAATFYCPFL
YPSPPRSPLQFSGFQRVSTGPECRNETLYLLYNREGQTLVERSSTWVKKVIWYLSGRNQT
ILQRMPRTASKPSDGNVQISVEDAKIFGAHMVPKQTKLLRFVVNDGTRYQMCVMKLESWA
HVFRDYSVSFQVRLTFTEANNQTYTFCTHPNLIV

>AFR56438.1 |envelope glycoprotein UL130 [Human betaherpesvirus 5]
MLRLLLRHHFHCLLLCAVWATPCLTSPWSTLTANQNPSPPWSKLTYSKPHDAATFYCPFL
YPSPSRSPLQFSGFQRVSTGPECRNETLYLLYNREGQTLVERSSTWVKKVIWYLSGRNQT
ILQRMPRTASKPSDGNVQISVEDAKIFGAHMVPKQTKLLRFVVNDGTRYQMCVMKLESWA
HVFRDYSVSFQVRLTFTEANNQTYTFCTHPNLIV

>AGL96706.1 |envelope glycoprotein UL130 [Human betaherpesvirus 5]
MLRLLLRHYFHCLLLCAVWATPCLASSWSTLTANQNPSPPWSKLTYSKPHDAATFYCPFL
YPSPPRSPSQFSGFQRVSTGPECRNETLYLLYNREGQTLVEKSSTWVKKVIWYLSGRNQT
ILQRMPRTASKPSDGNVQISVEDAKIFGAHMVPKQTKLLRFVVNDGTRYQMCVMKLESWA
HVFRDYSVSFQVRLTFTEANNQTYTFCTHPNLIV

>F5HCP3.1 |RecName: Full=Envelope glycoprotein UL130; Flags: Precursor
MLRLLLRHHFHCLLLCAVWATPCLASPWSTLTANQNPSPPWSKLTYSKPHDAATFYCPFL
YPSPPRSPLQFSGFQRVSTGPECRNETLYLLYNREGQTLVERSSTWVKKVIWYLSGRNQT
ILQRMPRTASKPSDGNVQISVEDAKIFGAHMVPKQTKLLRFVVNDGTRYQMCVMKLESWA
HVFRDYSVSFQVRLTFTEANNQTYTFCTHPNLIV

>ADF30831.1 |UL130 [Human betaherpesvirus 5]
MLRLLLRHYFHCLLLCAVWATPCLASSWSTLTANQNPSPPWSKLTYSKPHDAATFYCPFL
YPSPPRSPSQFSGFQRVSTGPECRNETLYLLYNREGQTLVERSSTWVKKVIWYLSGRNQT
ILQRMPRTASKPSDGNVQISVEDAKIFGAHMVPKQTKLLRFVVNNGTRYQMCVMKLESWA
HVFRDYSVSFQVRLTFTEANNQTYTFCTHPNLIV

>ADF30838.1 |UL130 [Human betaherpesvirus 5]
MLRLLLRHYFHCLLLCAVWATPCLASSWSTLTANQNPSPPWSKLTYSKPHDAATFYCPFL
YPPPPRSPSQFSGFQRVSTGPECRNETLYLLYNREGQTLVERSSTWVKKVIWYLSGRNQT
ILQRMPRTASKPSDGNVQISVEDAKIFGAHMVPKQTKLLRFVVNDGTRYQMCVMKLESWA
HVFRDYSVSFQVRLTFTEANNQTYTFCTHPNLIV

>ADE62316.1 |UL130 [Human betaherpesvirus 5]
MLWLLLRHHFHCLLLCAVWATPCLASPWSTLTANKNPSPPWSKLTYSKPHDAATFYCPFL
YPSPPRSPLQFSGFQRVSTGPECRNETLYLLYNREGQTLVERSSTWVKKVIWYLSGRNQT
ILQRMPRTASKPSDGNVQISVEDAKIFGAHMVPKQTKLLRFVVNDGTRYQMCVMKLESWA
HVFRDYSVSFQVRLTFTEANNQTYTFCTHPNLIV

>ADE62319.1 |UL130 [Human betaherpesvirus 5]
MLRLLLRHHFHCLLLCAVWATPCLASPWSTLTANKNPSPPWSKLTYSKPHDAATFYCPFL
YPSPPRSPLQFSGFQRVSTGPECRNETLYLLYNREGQTLVERSSTWVKKVIWYLSGRNQT
ILQRMPRTASKPSDGNVQISVEDAKIFGAHMVPKQTKLLRFVVNDGTRYQMCVMKLESWA
HVFRDYSVSFQVRLTFTEANNQTYTFCTHPNLIV

>ADE62322.1 |mutant fusion protein [Human betaherpesvirus 5]
MLRLLLRHHFHCLFLCAVWATPCLASPWSTLTANKNPSPPWSKLTYSKPHDAATFYCPFI
YSSPPRSPLQFSGFNRVSTGPECRNETLYLLYNREGQTLVERSSTWVKKVIWYLSGRNQT
ILQRMPRTASKPSDGNVQISVEDAKIFGAHMVPKQTKLLRFVVNDGTRYQMCVMKLESWA
HVFRDYSVSFQVRLTFTEANNQTYTFCTHPNLIV

>ADE62336.1 |UL130 [Human betaherpesvirus 5]
MLRLLLRHHFHCLLLCAVWATPCLTSPWSTLTANQNPSPPWSKLTYSKPHDAATFYCPFL
YPSPSRSPLQFSGFQRVSTGPECRNETLYLLYNREGQTLVERSSTWVKKVIWYLSGRNQT
ILQRMPRTASKPSDGNVQISVEDAKIFGAHMVPKQTKLLRFVVNDGTRYQMCVMKLESWA
HVFRDYSVSFQVRLTFTEANNQTYTFYTHPNLIV

>ADE62339.1 |UL130 [Human betaherpesvirus 5]
MLWLLLRHHFHCLLLCAVWATPCLASPWSTLTANKNPSPPWSKLTYSKPHDAATFYCPFL
YPSPPRSPLQFSGFQRVSTGPECRNETLYLLYNREGQTLVERSSTWVKKVIWYLSGRNQT
ILQRMPRTASKPSDGNVQISVEDAKIFGAHMVPKQTKLLRFVVNDGTRYQMCVMKLESWA
HVFRDYSVSFQVRLTFTEANNQTYTFCTHPNLIV

>ADE62342.1 |UL130 [Human betaherpesvirus 5]
MLRLLLRHYFHCLLLCAVWATPCLASSWSTLTANQNPSPPWSKLTYSKPHDAATVYCPFL
YPSPPRSPSQFSGFQRVSTGPECRNETLYLLYNREGQTLVERSSTWVKKVIWYLSGRNQT
ILQRMPRTASKPSDGNVQISVEDAKIFGAHMVPKQTKLLRFVVNDGTRYQMCVMKLESWA
HVFRDYSVSFQVRLTFTEANNQTYTFCTHPNLIV

>ADB84653.1 |envelope glycoprotein UL130 [Human betaherpesvirus 5]
MLRLLLRHHFHCLLLCAVWATPCLASPWSTLTANQNPSPLWSKLTYSKPHDAATFYCPFI
YPSPPRSPLQFSGFQRVLTGPECRNETLYLLYNREGQTLVERSSTWVKKVIWYLSGRNQT
ILQRMPRTASKPSDGNVQISVEDAKIFGAHMVPKQTKLLRFVVNDGTRYQMCVMKLESWA
HVFRDYSVSFQVRLTFTEANNQTYTFCTHPNLIV

>ADB84677.1 |envelope glycoprotein UL130 [Human betaherpesvirus 5]
MLRLLLRHHFHCLLLCAVWGTPCLASPWSTLTANQNPSPLWSKLTYSKPHDAATFYCPFI
YPSPPRSPLQFSGFQRVSTGPECRNETLYLLYNREGQTLVERSSTWVKKVIWYLSGRNQT
ILQRMPRTASKPSDGNVQISVEDAKIFGAHMVPKQTKLLRFVVNDGTRYQMCVMKLESWA
HVFRDYSVSFQVRLTFTEANNQTYTFCTHPNLIV

>ADB84701.1 |envelope glycoprotein UL130 [Human betaherpesvirus 5]
MRRLLLRHYFHCLLLCAVWATPCLASSWSTLTANQNPSPPWSKLTYSKPHDAATFYCPFL
YPSPPRSPSQFSGFQRVSTGPECRNETLYLLYNREGQTLVERSSTWVKKVIWYLSGRNQT
ILQRMPRTASKPSDGNVQISVEDAKIFGAHMVPKQTKLLRFVVNDGTRYQMCVMKLESWA
HVFRDYSVSFQVRLTFTEANNQTYTFCTHPNLIV

>ADB84725.1 |envelope glycoprotein UL130 [Human betaherpesvirus 5]
MLRLLLRHHFHCLLLCAVWATPCLASPWSTLTANQNPSPLWSKLTYSKPHDAATFYCPFI
YPSPPRSPLQFSGFQRVLTGPECRNETLYLLYNREGQTLVERSSTWVKKVIWYLSGRNQT
ILQRMPRTASKPSDGNVQISVEDAKIFGAHMVPKQTKLLRFVVNDGIRYQMCVMKLESWA
HVFRDYSVSFQVRLTFTEANNQTYTFCTHPNLIV

>ADB84773.1 |envelope glycoprotein UL130 [Human betaherpesvirus 5]
MLWLLLRHHFHCLLLCAVWATPCLASPWSTLTANKNPSPPWSKLTYSKPHDAATFYCPFL
YPSPPRSPLQFSGFQRVSTGPECRNETLYLLYNREGQTLVERSSTWVKKVIWYLSGRNQT
ILQRMPRTASKPSDGNVQISVEDAKIFGAHMVPKQTKLLRFVVNDGTRYQMCVMKLESWA
HVFRDYSVSFQVRLTFTEANNQTYTFCTHPNLIV

>ADB84797.1 |envelope glycoprotein UL130 [Human betaherpesvirus 5]
MLRLLLRHHFHCLLLCAVWATPCLASPWSTLTANQNPSPPWSKLTYSKPHDAATFYCPFL
YPSPPRSPLQFSGFQRVSTGPECRNETLYLLYNREGQTLVERSSTWVKKVIWYLSGRNQT
ILQRMPRTASKPSDGNVQISVEDAKNFGAHMVPKQTKLLRFVVNDGTRYQMCVMKLESWA
HVFRDYSVSFQVRLTFTEANNQTYTFCTHPNLIV

>ADB84821.1 |envelope glycoprotein UL130 [Human betaherpesvirus 5]
MLRLLLRHHFHCLLLCAVWATPCLASPWSTLTANKNPSPPWSKLTYSKPHDAATFYCPFL
YPSPPRSPLQFSGFQRVSTGPECRNETLYLLYNREGQTLVERSSTWVKKVIWYLSGRNQT
ILQRMPRTASKPSDGNVQISVEDAKIFGAHMVPKQTKLLRFVVNDGTRYQMCVMKLESWA
HVFRDYSVSFQVRLTFTEANNQTYTFCTHPNLIV

>ADB44105.1 |envelope glycoprotein UL130 [Human betaherpesvirus 5]
MLRLLLRHHFHCLLLCAVWATPCLASPWSTLTANQNPSPPWSKLTYSKPHDAATFYCPFL
YPSPPRSPLQFSGFQRVLTGPECRNETLYLLYNREGQTLVERSSTWVKKVIWYLSGRNQT
ILQRMPRTASKPSDGNVQISVEDAKIFGAHMVPKQTKLLRFVVNDGTRYQMCVMKLESWA
HVFRDYSVSFQVRLTFTEANNQTYTFCTHPNLIV

>ACZ79864.1 |envelope glycoprotein UL130 [Human betaherpesvirus 5]
MLRLLLRHHFHCLLLCAVWATPCLASPWSTLTANKNPSPPWSKLTYSKPHDAATFYCPFL
YPSPPRSPLQFSGFQRVSTGPECRNETLYLLYNREGQTLVERSSTWVKKVIWYLSGRNQT
ILQRMPRTASKPSDGNVQISVEDAKIFGAHMVPKQTKLLRFVVNDGTRYQMCVMKLESWA
HVFRDYSVSFQVRLTFTEANNQTYTFCTHPNLIV

>ACZ80028.1 |envelope glycoprotein UL130 [Human betaherpesvirus 5]
MLRLLLRHHFHCLLLCAVWATPCLASPWFTLTANQNPSPPWSKLTYPKPHDAATFYCPFL
YPSPPRSPSQFSGFQRVSTGPECRNETLYLLYNREGQTLVERSSTWVKKVIWYLSGRNQT
ILQRMPRTASKPSDGNVQISVEDAKIFGAHMVPKQTKLLRFVVNDGTRYQMCVMKLESWA
HVFRDYSVSFQVRLTFTEANNQTYTFCTHPNLIV

>ACZ80358.1 |envelope glycoprotein UL130 [Human betaherpesvirus 5]
MLRLLLRHHFHCLLLCAVWATPCLASPWSTLTANKNPSPPWSKLTYSKPHDAATFYCPFL
YPSPPRSPLQFSGFQRVSTGPECRNETLYLLYNREGQTLVERSSTWVKKVIWYLSGRNQT
ILQRMPRTASKPSDGNVQISVEDAKIFGAHMVPKQTKLLRFVVNDGTRYQMCVMKLESWA
HVFRDYSVSFQVRLTFTEANNQTYTFCTHPNLIV

>ACZ72860.1 |envelope glycoprotein UL130 [Human betaherpesvirus 5]
MLRLLLRHHFHCLLLCAVWATPCLASPWSTLTANQNPSPPWSKLTYSKPHDAATFYCPFL
YPSPPRSPLQFSGFQRVSTGPECRNETLYLLYNREGQTLVERSSTWVKKVIWYLSGRNQT
ILQRMPRTASKPSDGNVQISVEDAKIFGAHMVPKQTKLLRFVVNDGTRYQMCVMKLESWA
HVFRDYSVSFQVRLTFTEANNQTYTFCTHPNLIV

>ACZ81666.1 |envelope glycoprotein UL130 [Human betaherpesvirus 5]
MLRLLLRHHFHCLLLCAVWATPCLASPWSTLTANQNPSPLWSKLTYSKPHDAATFYCPFI
YPSPPRSPLQFSGFQRVLTGPECRNETLYLLYNREGQTLVERSSTWVKKVIWYLSGRNQT
ILQRMPRTASKPSDGNVQISVEDAKIFGAHMVPKQTKLLRFVVNDGIRYQMCVMKLESWA
HVFRDYSVSFQVRLTFTEANNQTYTFCTHPNLIV

>ACS92042.1 |envelope glycoprotein UL130 [Human betaherpesvirus 5]
MLRLLLRHHFHCLLLCAVWATPCLASPWSTLTANKNPSPPWSKLTYSKPHDAATFYCPFL
YPSPPRSPLQFSGFQRVSTGPECRNETLYLLYNREGQTLVERSSTWVKKVIWYLSGRNQT
ILQRMPRTASKPSDGNVQISVEDAKIFGAHMVPKQTKLLRFVVNDGTRYQMCVMKLESWA
HVFRDYSVSFQVRLTFTEANNQTYTFCTHPNLIV

>ACS92207.1 |envelope glycoprotein UL130 [Human betaherpesvirus 5]
MLWLLLRHHFHCLLLCAVWATPCLASPWSTLTANKNPSPPWSKLTYSKPHDAATFYCPFL
YPSPPRSPLQFSGFQRVSTGPECRNETLYLLYNREGQTLVERSSTWVKKVIWYLSGRNQT
ILQRMPRTASKPSDGNVQISVEDAKIFGAHMVPKQTKLLRFVVNDGTRYQMCVMKLESWA
HVFRDYSVSFQVRLTFTEANNQTYTFCTHPNLIV

>ACT81788.1 |envelope glycoprotein UL130 [Human betaherpesvirus 5]
MLRLLLRHHFHCLLLCAVWATPCLASPWSTLTANQNPSPPWSKLTYSKPHDAATFYCPFL
YPSPPRSPLQFSGFQRVSTGPECRNETLYLLYNREGQTLVERSSTWVKKVIWYLSGRNQT
ILQRMPRTASKPSDGNVQISVEDAKIFGAHMVPKQTKLLRFVVNDGTRYQMCVMKLESWA
HVFRDYSVSFQVRLTFTEANNQTYTFCTHPNLIV

>ACT81953.1 |envelope glycoprotein UL130 [Human betaherpesvirus 5]
MLRLLLRHHFHCLLLCAVWATPCLASPWSTLTANQNPSPLWSKLTYSKPHDAATFYCPFI
YPSPPRSPLQFSGFQRVLTGPECRNETLYLLYNREGQTLVERSSTWVKKVIWYLSGRNQT
ILQRMPRTASKPSDGNVQISVEDAKIFGAHMVPKQTKLLRFVVNDGTRYQMCVMKLESWA
HVFRDYSVSFQVRLTFTEANNQTYTFCTHPNLIV

>ACL51186.1 |envelope glycoprotein UL130 [Human betaherpesvirus 5]
MLRLLLRHHFHCLLLCAVWATPCLASPWSTLTANQNPSPPWSKLTYSKPHDAATFYCPFL
YPSPPRSPLQFSGFQQVSTGPECRNETLYLLYNREGQTLVERSSTWVKKVIWYLSGRNQT
ILQRMPQTASKPSDGNVQISVEDAKIFGAHMVPKQTKLLRFVVNDGTRYQMCVMKLESWA
HVFRDYSVSFQVRLTFTEANNQTYTFCTHPNLIV

>AAR31307.1 |envelope glycoprotein UL130 [Human betaherpesvirus 5]
MLRLLLRHHFHCLLLCAVWGTPCLASPWSTLTANQNPSPLWSKLTYSKPHDAATFYCPFI
YPSPPRSPLQFSGFQRVSTGPECRNETLYLLYNREGQTLVERSSTWVKKVIWYLSGRNQT
ILQRMPRTASKPSDGNVQISVEDAKIFGAHMVPKQTKLLRFVVNDGTRYQMCVMKLESWA
HVFRDYSVSFQVRLTFTEANNQTYTFCTHPNLIV

>AAR31669.1 |envelope glycoprotein UL130 [Human betaherpesvirus 5]
MLRLLLRHHFHCLLLCAVWATPCLASPWSTLTANQNPSPPWSKLTYSKPHDAATFYCPFL
YPSPPRSPLQFSGFQRVSTGPECRNETLYLLYNREGQTLVERSSTWVKKVIWYLSGRNQT
ILQRMPRTASKPSDGNVQISVEDAKIFGAHMVPKQTKLLRFVVNDGTRYQMCVMKLESWA
HVFRDYSVSFQVRLTFTEANNQTYTFCTHPNLIV

>AAR31336.1 |envelope glycoprotein UL130 [Human betaherpesvirus 5]
MLRLLLRHHFHCLLLCAVWATPCLASPWSTLTANQNPSPPWSKLTYSKPHDAATFYCPFL
YPSPPRSPLQFSGFQRVLTGPECRNETLYLLYNREGQTLVERSSTWVKKVIWYLSGRNQT
ILQRMPQTASKPSDGNVQISVEDAKIFGAHMVPKQTKLLRFVVNDGTRYQMCVMKLESWA
HVFRDYSVSFQVRLTFTEANNQTYTFCTHPNLIV

>AAR31365.1 |envelope glycoprotein UL130 [Human betaherpesvirus 5]
MLRLLLRHHFHCLLLCAVWATPCLASPWSTLTANQNPSPLWSKLTYSKPHDAATFYCPFI
YPSPPRSPLQFSGFQRVLTGPECRNETLYLLYNREGQTLVERSSTWVKKVIWYLSGRNQT
ILQRMPRTASKPSDGNVQISVEDAKIFGAHMVPKQTKLLRFVVNDGTRYQMCVMKLESWA
HVFRDYSVSFQVRLTFTEANNQTYTFSTHPNLIV

>AAR31507.1 |envelope glycoprotein UL130 [Human betaherpesvirus 5]
MLRLLLRHHFHCLLLCAVWATPCLASPWSTLTANQNPSPPWSKLTYSKPHDAATFYCPFL
YPSPPRSPLQFSGFQQVSTGPECRNETLYLLYNREGQTLVERSSTWVKKVIWYLSGRNQT
ILQRMPQTASKPSDGNVQISVEDAKIFGAHMVPKQTKLLRFVVNDGTRYQMCVMKLESWA
HVFRDYSVSFQVRLTFTEANNQTYTFCTHPNLII

>AAO11754.1 |envelope glycoprotein UL130 [Human betaherpesvirus 5]
MLRLLLRHHFHCLLLCAVWTTPCLASPWSTLTANQNPSPLWSKLTYSKPHDAATFYCPFI
YPSLPRSPLQFSGFQRVLTGPECRNETLYLLYNREGQTLVERSSTWVKKVIWYLSGRNQT
ILQRMPRTASKPSDGNVQISVEDAKIFGAHMVPKQTKLLRFVVNDGTRYQMCVMKLESWA
HVFRDYSVSFQVRLTFTEANNQTYTFCTHPNLIV

>P16772.1 |RecName: Full=Uncharacterized protein UL130
MLRLLLRHHFHCLLLCAVWATPCLASPWSTLTANQNPSPPWSKLTYSKPHDAATFYCPFL
YPSPPRSPLQFSGFQQVSTGPECRNETLYLLYNREGQTLVERSSTWVKKVIWYLSGRNQT
ILQRMPQTASKPSDGNVQISVEDAKIFGAHMVPKQTKLLRFVVNDGTRYQMCVMKLESWA
HVFRDYSVSFQVRLTFTEANNQTYTFCTHPNLIV
