# Supplementary material for: Human cytomegalovirus: pathogenesis, prevention, and treatment
Source: Mol Biomed. 2024 Nov 25;5:61. doi: 10.1186/s43556-024-00226-7 (PMC11589059; doi:10.1186/s43556-024-00226-7)
Supplement: Supplementary file 7 — Supplementary Material 7. [file 43556_2024_226_MOESM7_ESM.txt]

>7T4Q_5|Chain E|Envelope protein UL131A|Human betaherpesvirus 5 (10359)
MRLCRVWLSVCLCAVVLGQCQRETAEKNDYYRVPHYWDACSRALPDQTRYKYVEQLVDLTL
NYHYDASHGLDNFDVLKRINVTEVSLLISDFRRQNRRGGTNKRTTFNAAGSLAPHARSL
EFSVRLFAN

>YP_081566.1 |envelope protein UL131A [Human betaherpesvirus 5]
MRLCRVWLSVCLCAVVLGQCQRETAEKNDYYRVPHYWDACSRALPDQTRYKYVEQLVDLT
LNYHYDASHGLDNFDVLKRINVTEVSLLISDFRRQNRRGGTNKRTTFNAAGSLAPHARSL
EFSVRLFAN

>WNA12808.1 |envelope protein UL131A [Cytomegalovirus humanbeta5]
MRLCRVWLSVCLCAVVLGQCQRETAEKNDYYRVPHYWDACSRALPDQTRYKYVEQLVDLT
LNYHYDASHGLDNFDVLKRINVTEVSLLISDFRRQNRRGGTNKRTTFNAAGSLAPHARSL
EFSVRLFAN

>CAG7583047.1 |envelope protein UL131A [Human betaherpesvirus 5]
MRLCRVWLSVCLCGVVLGQCQRETAEKNDYYRVPHYWDACSRALPDQTRYKYVEQLVDLT
LNYHYDASHGLDNFDVLKRINVTEVSLLISDFRRQNRRGGTNKRTTFNAAGSLAPHARSL
EFSVRLFAN

>CAG7583093.1 |envelope protein UL131A [Human betaherpesvirus 5]
MRLCRVWLSVCLCAVVLGQCQRENAEKNDYYRVPHYWDACSRALPDQTRYKYVEQLVDLT
LNYHYDASHGLDNFDVLKRINVTEVSLLISDFRRQNRRGGTNKRTTFNAAGSLAPHARSL
EFSVRLFAN

>CAG7583145.1 |envelope protein UL131A [Human betaherpesvirus 5]
MRLCRVWLSVCLCAVVLGQCQRETAEKNDYYRAPHYWDACSRALPDQTRYKYVEQLVDLT
LNYHYDASHGLDNFDVLKRINVTEVSLLISDFRRQNRRGGTNKRTTFNAAGSLAPHARSL
EFSVRLFAN

>CAH0484162.1 |envelope protein UL131A [Human betaherpesvirus 5]
MRLCRVWLSVCLCAVVLGQCQRENAEKNDYYRVPHYWDACSRALPDQTRYKYVEQLVDLT
LNYHYDASHGLDNFDVLKRINVTEVSLLISDFRRQNRRGGTNKRTTFNAAGSLAPHARSL
EFSVRLFAN

>QZX46472.1 |envelope protein UL131A [Human betaherpesvirus 5]
MRLCWVWLSVCLCAVVLGQCQRETAEKNDYYRVPHYWDACSRALPDQIRYKYVEQLVDLT
LNYHYDASHGLDNFDVLKRINVTEVSLLISDFRRQNRRGGTNKRTTFNAAGSLAPHARSL
EFSVRLFAN

>QIA44749.1 |envelope protein UL131A [Human betaherpesvirus 5]
MRLCQVWLSVCLCAVVLGQCQRETAEKNDYYRVPHYWDACSRALPDQTRYKYVEQLVDLT
LNYHYDASHGLDNFDVLKRINVTEVSLLISDFRRQNRRGGTNKRTTFNAAGSLAPHARSL
EFSVRLFAN

>ARX80330.1 |envelope protein UL131A [Human betaherpesvirus 5]
MRLCRVWLSVCLCAVVLGQCQRETAEKNDYYRVPHYWDACSRALPDQTRYKYVEQLMDLT
LNYHYDASHGLDNFDVLKRINVTEVSLLISDFRRQNRRGGTNKRTTFNAAGSLAPHARSL
EFSVRLFAN

>AQN72086.1 |envelope protein UL131A [Human betaherpesvirus 5]
MRLCRMWLSVCLCAVVLGQCQRETAEKNDYYRVPHYWDACSRALPDQTRYKYVEQLVDLT
LNYHYDASHGLDNFDVLKRINVTEVSLLISDFRRQNRRGGTNKRTTFNAAGSLAPHARSL
EFSVRLFAN

>APA45112.1 |envelope protein UL131A [Human betaherpesvirus 5]
MRLCRVWLSVCLCAVVLGQCQRETAEKNDYYRVPHYWDACSRALPDQTRYKYVEQLVDLT
LNYHYDASHGLDNFDMLKRINVTEVSLLISDFRRQNRRGGTNKRTTFNAAGSLAPHARSL
EFSVRLFAN

>AKI26107.1 |envelope protein UL131A [Human betaherpesvirus 5]
MRLCRVWLSVCLCAVVLGQCQRENAEKNDYYRVPHYWDACSRALPDQTRYKYVEQLVDLT
LNYHYDASHGLDNFDVLKRINVTEVSLLISDFRRQNRRGGTNKRTTFNAAGSLAPHARSL
EFSVRLFAN

>AKI26612.1 |envelope protein UL131A [Human betaherpesvirus 5]
MRLCWVWLSVCLCAVVLGQCQRETAEKNDYYRVPHYWDACSRALPDQIRYKYVEQLVDLT
LNYHYDASHGLDNFDVLKRINVTEVSLLISDFRRQNRRGGTNKRTTFNAAGSLAPHARSL
EFSVRLFAN

>AMO64793.1 |envelope protein UL131A [Human betaherpesvirus 5]
MRLCRVWLSVCLCAVVLGQCQRETAEKNDYYRVPHYWDACSRALPDQTRYNYVEQLVDLT
LNYHYDASHGLDNFDVLKRINVTEVSLLISDFRRQNRRGGTNKRTTFNAAGSLAPHARSL
EFSVRLFAN

>AHJ82671.1 |envelope protein UL131A [Human betaherpesvirus 5]
MRLCRVWLSVCLCAVVLGQCQQETAEKNDYYRVPHYWDACSRALPDQTRYKYVEQLVDLT
LNYHYDASHGLDNFDVLKRINVTEVSLLISDFRRQNRRGGTNKRTTFNAAGSLAPHARSL
EFSVRLFAN

>AHJ82837.1 |envelope protein UL131A [Human betaherpesvirus 5]
MRLCRVWLSVCLCAVVLGQCQRETAEKNDYYRVPHYWDACSRALPDQTRYKYVERLVDLT
LNYHYDASHGLDNFDVLKRINVTEVSLLISDFRRQNRRGGTNKRTTFNAAGSLAPHARSL
EFSVRLFAN

>AHJ83513.1 |envelope protein UL131A [Human betaherpesvirus 5]
MRLCRVWLSVCLCAVVLGQCQRETAEKNDYYRVPHYWDACSRALPDQTRYKYVERLVDLT
LNYHYDASHGLDNFDVLKRINVTEVSLLISDFRRQNRRGGTNKRTTFNAAGSLAPHARSL
EFSVRLFAN

>AHJ85366.1 |envelope protein UL131A [Human betaherpesvirus 5]
MRLCRVWLSVCLCAVVLGQCQRETAEKNDYYRVPHYWDACSRALPDQTRYKYVERLVDLT
LNYHYDASHGLDNFDVLKRINVTEVSLLISDFRRQNRRGGTNKRTTFNAAGSLAPHARSL
EFSVRLFAN

>AHJ85703.1 |envelope protein UL131A [Human betaherpesvirus 5]
MRLCRVWLSVCLCAVVLGQCQRETAEKNDYYRVPHYWDACSRALPDQTRYKYVEHLVDLT
LNYHYDASHGLDNFDVLKRINVTEVSLLISDFRRQNRRGGTNKRTTFNAAGSLAPHARSL
EFSVRLFAN

>AKI08167.1 |envelope protein UL131A [Human betaherpesvirus 5]
MRLCRVWLSVCLCAVVLGQCQRETAEKNDYYRVPHYWDACSRALPDQTRCKYVEQLVDLT
LNYHYDASHGLDNFDVLKRINVTEVSLLISDFRRQNRRGGTNKRTTFNAAGSLAPHARSL
EFSVRLFAN

>AKI08499.1 |envelope protein UL131A [Human betaherpesvirus 5]
MRLCWVWLSVCLCAVVLGQCQRETAEKNDYYRVPHYWDACSRALPDQIRYKYVEQLVDLT
LNYHYDASHGLDNFDVLKRINVTEVSLLISDFRRQNRRGGTNKRTTFNAAGSLAPHARSL
EFSVRLFAN

>AKI08836.1 |envelope protein UL131A [Human betaherpesvirus 5]
MRLCRVWLSVCLCAVVLGQCQQENAEKNDYYRVPHYWDACSRALPDQTRYKYVEQLVDLT
LNYHYDASHGLDNFDVLKRINVTEVSLLISDFRRQNRRGGTNKRTTFNAAGSLAPHARSL
EFSVRLFAN

>AKI09341.1 |envelope protein UL131A [Human betaherpesvirus 5]
MRLCRVWLSVCLCAVVLGQCQRETAEKNDYYRVPHYWDACSRALPDQTRCKYVEQLVDLT
LNYHYDASHGLDNFDVLKRINVTEVSLLISDFRRQNRRGGTNKRTTFNAAGSLAPHARSL
EFSVRLFAN

>AKI09508.1 |envelope protein UL131A [Human betaherpesvirus 5]
MRLCRVWLSVCLCAVVLGQCQRETAEKNDYYRVPHYWDACSRALPDQTRCKYVEQLVDLT
LNYHYDASHGLDNFDVLKRINVTEVSLLISDFRRQNRRGGTNKRTTFNAAGSLAPHARSL
EFSVRLFAN

>AKI10182.1 |envelope protein UL131A [Human betaherpesvirus 5]
MRLCRVWLSVCLCAVVLGQCQRETAEKNDYYRVPHYWDACSRALPDQIRYKYVEQLVDLT
LNYHYDASHGLDNFDVLKRINVTEVSLLISDFRRQNRRGGTNKRTTFNAAGSLAPHTRSL
EFSVRLFAN

>AKI11018.1 |envelope protein UL131A [Human betaherpesvirus 5]
MRLCRVWLSVCLCAVVLGQCQRETAEKNDYYRVPHYWDACSRALPDQTRYKYVEQLVDLT
LNYHYDASHGLDNFDVLKRINVTEVSLLISDFRRQNRHGGTNKRTTFNAAGSLAPHARSL
EFSVRLFAN

>AKI11683.1 |envelope protein UL131A [Human betaherpesvirus 5]
MRLCRVWLSVCLCAVVLGQCQRETAEKNDYYRVPHYWDACSRALPDQTRYKYVEQLVDLT
LNYHYDASHGLDNFDVLRRINVTEVSLLISDFRRQNRRGGTNKRTTFNAAGSLAPHARSL
EFSVRLFAN

>AKI12348.1 |envelope protein UL131A [Human betaherpesvirus 5]
MRLCRVWLSVCLCAVVLGQCQRETAEKNDYYRVPHYWDACSGALPDQTRYKYVEQLVDLT
LNYHYDASHGLDNFDVLKRINVTEVSLLISDFRRQNRRGGTNKRTTFNAAGSLAPHARSL
EFSVRLFAN

>AKI12514.1 |envelope protein UL131A [Human betaherpesvirus 5]
MRLCRMWLSVCLCAVVLGQCQRETAEKNDYYRVPHYWDACSRALPDQTRYKYVEQLVDLT
LNYHYDASHGLDNFDVLKRINVTEVSLLISDFRRQNRRGGTNKRTTFNAAGSLAPHARSL
EFSVRLFAN

>AKI16859.1 |envelope protein UL131A [Human betaherpesvirus 5]
MRLCRVWLSVCLCAVVLGQCQRENAEKNDYYRVPHYWDACSRALPDQTRYKYVEQLVDLT
LNYHYDASHGLDNFDVLKRINVTEVSLLISDFRRQNRRGGTNKRTTFNAAGSLAPHARSL
EFSVRLFAN

>AKI19868.1 |envelope protein UL131A [Human betaherpesvirus 5]
MRLCRVWLSVCLCAVVLGQCQRETAEKNDYYRVPHYWDACSRALPDQTRYKYVERLVDLT
LNYHYDASHGLDNFDVLKRINVTEVSLLISDFRRQNRRGGTNKRTTFNAAGSLAPHARSL
EFSVRLFAN

>AHB19755.1 |envelope protein UL131A [Human betaherpesvirus 5]
MRLCRVWLSVCLCAVVLGQCQRETAEKNDYYRVPHYWDACSRALPDQTRYKYVEQLVDLT
LNYHYDASHGLDNFDVLKRINVTEVSLLISDFRRQNRRGGTNKRTTFNAAGSLAPHARSL
EFRVRLFAN

>AFR55436.1 |envelope protein UL131A [Human betaherpesvirus 5]
MRLCWVWLSVCLCAVVLGQCQRETAEKNDYYRVPHYWDACSRALPDQIRYKYVEQLVDLT
LNYHYDASHGLDNFDVLKRINVTEVSLLISDFRRQNRRGGTNKRTTFNAAGSLAPHARSL
EFSVRLFAN

>AFR55937.1 |envelope protein UL131A [Human betaherpesvirus 5]
MRLYRVWLSVCLCAVVLGQCQRETAEKNDYYRVPHYWDACSRALPDQTRYKYVEQLVDLT
LNYHYDASHGLDNFDVLKRINVTEVSLLISDFRRQNRRGGTNKRTTFNAAGSLAPHARSL
EFSVRLFAN

>AFR56272.1 |envelope protein UL131A [Human betaherpesvirus 5]
MRLCRVWLSVCLCAVVLGQCQRENAEKNDYYRVPHYWDACSRALPDQTRYKYVEQLVDLT
LNYHYDASHGLDNFDVLKRINVTEVSLLISDFRRQNRRGGTNKRTTFNAAGSLAPHARSL
EFSVRLFAN

>AGL96707.1 |envelope protein UL131A [Human betaherpesvirus 5]
MRLYRVWLSVCLCAVVLGQCQRETAEKNDYYRVPHYWDACSRALPDQTRYKYVEQLVDLT
LNYHYDASHGLDNFDVLKRINVTEVSLLISDFRRQNRRGGTNKRTTFNAAGSLAPHARSL
EFSVRLFAN

>AEV80655.1 |envelope protein UL131A [Cercopithecine betaherpesvirus 5]
MGAWCVFICVSVLCCATAVHGLCSELYANFTPHHRQDSYWDLCSKVVGETRRNEFLERII
NTTLLYHYDVSHGRDGVDVLQRINVTEVSLLVNVFQNRAPGIAKSLQGDLKEVFETIQYT
NGALKTTLKLPPVASGVQRSLITFNANSGHSYSKRYLFVSITLPNKNK

>ADV04435.1 |truncated envelope protein UL131A [Human betaherpesvirus 5]
MRLCRVWLSVCLCAVVLGQCQRETAEKNDYYRVPHYWDPCSRALPDQTRYKYVEQLVDLT
LNYHYDASHGLDNFDVLKRINVTEVSLLISDFRRQNRRGGTNKRTTFNAAGSLAPHARSL
EFSVRLFAN

>AAR31308.1 |envelope protein UL131A [Human betaherpesvirus 5]
MRLCRVWLSVCLCAVVLGQCQRETAEKNDYYRVPHYWDACSRALPDQTRYKYVEQLVDLT
LNYHYDASHGLDNFDVLKRINVTEVSLLISDFRRQNRRGGTNKRTTFNAAGSLAPHARSL
EFSVRLFAN

>AAO11753.1 |envelope protein UL131A [Human betaherpesvirus 5]
MRLCRVWLSVCLCAVVLGQCQRETAEKNDYYRVPHYWDACSRALPDQTRYKYVEQLVDLT
LNYHYDASHGLDNFDVLKRINVTEVSLLISDFRRQNRRGGTNKRTTFNAAGSLAPHARSL
EFSVRLFAN

>AAO11766.1 |envelope protein UL131A [Human betaherpesvirus 5]
MQLCRVWLSVCLCAVVLGQCQRETAEKNDYYRVPHYWDACSRALPDQTRYKYVEQLVDLT
LNYHYDASHGLDNFDVLKRINVTEVSLLISDFRRQNRRGGTNKRTTFNAAGSLAPHARSL
EFSVRLFAN
